# Supplementary material for: Exploring spatial feedbacks between adaptation policies and internal migration patterns due to sea-level rise
Source: Nat Commun. 2023 May 6;14:2630. doi: 10.1038/s41467-023-38278-y (PMC10164174; doi:10.1038/s41467-023-38278-y)
Supplement: Supplementary file 4 — Supplementary Data 1 [file 41467_2023_38278_MOESM4_ESM.xlsx]

## Sheet: Variables
Variable	Description
country	ISO 3166-1 alpha-3 country code
country_id	ISO 3166-1 alpha-3 country code (numeric)
region	Geographical region in the Mediterranean
	N = North
	SE = South & East
spa	Adaptation policy scenario (i.e. SPA)
	nA = no adaptation policies
	wA = with adaptation policies
ssp-rcp	SSP-RCP scenario combination
settl	Settlement type
	urb = urban
	rur = rural
	tot = total (≙ urb + rur)
year	2020-2100 in 10-year time steps
migrants	Number of internal migrants per time step

## Sheet: Supplementary_Data_1
country	country_id	region	spa	ssp-rcp	settl	year	migrants
ALB	8	SE	nA	ssp1-rcp26	urb	2020	0
ALB	8	SE	nA	ssp1-rcp26	urb	2030	0
ALB	8	SE	nA	ssp1-rcp26	urb	2040	102554
ALB	8	SE	nA	ssp1-rcp26	urb	2050	36039
ALB	8	SE	nA	ssp1-rcp26	urb	2060	20968
ALB	8	SE	nA	ssp1-rcp26	urb	2070	13357
ALB	8	SE	nA	ssp1-rcp26	urb	2080	9182
ALB	8	SE	nA	ssp1-rcp26	urb	2090	7059
ALB	8	SE	nA	ssp1-rcp26	urb	2100	5439
ALB	8	SE	nA	ssp1-rcp26	rur	2020	0
ALB	8	SE	nA	ssp1-rcp26	rur	2030	0
ALB	8	SE	nA	ssp1-rcp26	rur	2040	20144
ALB	8	SE	nA	ssp1-rcp26	rur	2050	5165
ALB	8	SE	nA	ssp1-rcp26	rur	2060	1857
ALB	8	SE	nA	ssp1-rcp26	rur	2070	812
ALB	8	SE	nA	ssp1-rcp26	rur	2080	498
ALB	8	SE	nA	ssp1-rcp26	rur	2090	237
ALB	8	SE	nA	ssp1-rcp26	rur	2100	165
ALB	8	SE	nA	ssp1-rcp26	tot	2020	0
ALB	8	SE	nA	ssp1-rcp26	tot	2030	0
ALB	8	SE	nA	ssp1-rcp26	tot	2040	122697
ALB	8	SE	nA	ssp1-rcp26	tot	2050	41204
ALB	8	SE	nA	ssp1-rcp26	tot	2060	22825
ALB	8	SE	nA	ssp1-rcp26	tot	2070	14169
ALB	8	SE	nA	ssp1-rcp26	tot	2080	9680
ALB	8	SE	nA	ssp1-rcp26	tot	2090	7296
ALB	8	SE	nA	ssp1-rcp26	tot	2100	5604
ALB	8	SE	nA	ssp3-rcp45	urb	2020	0
ALB	8	SE	nA	ssp3-rcp45	urb	2030	0
ALB	8	SE	nA	ssp3-rcp45	urb	2040	82377
ALB	8	SE	nA	ssp3-rcp45	urb	2050	28415
ALB	8	SE	nA	ssp3-rcp45	urb	2060	15994
ALB	8	SE	nA	ssp3-rcp45	urb	2070	10677
ALB	8	SE	nA	ssp3-rcp45	urb	2080	8632
ALB	8	SE	nA	ssp3-rcp45	urb	2090	7086
ALB	8	SE	nA	ssp3-rcp45	urb	2100	6472
ALB	8	SE	nA	ssp3-rcp45	rur	2020	0
ALB	8	SE	nA	ssp3-rcp45	rur	2030	0
ALB	8	SE	nA	ssp3-rcp45	rur	2040	27767
ALB	8	SE	nA	ssp3-rcp45	rur	2050	8501
ALB	8	SE	nA	ssp3-rcp45	rur	2060	4198
ALB	8	SE	nA	ssp3-rcp45	rur	2070	2574
ALB	8	SE	nA	ssp3-rcp45	rur	2080	1616
ALB	8	SE	nA	ssp3-rcp45	rur	2090	1067
ALB	8	SE	nA	ssp3-rcp45	rur	2100	1099
ALB	8	SE	nA	ssp3-rcp45	tot	2020	0
ALB	8	SE	nA	ssp3-rcp45	tot	2030	0
ALB	8	SE	nA	ssp3-rcp45	tot	2040	110144
ALB	8	SE	nA	ssp3-rcp45	tot	2050	36916
ALB	8	SE	nA	ssp3-rcp45	tot	2060	20192
ALB	8	SE	nA	ssp3-rcp45	tot	2070	13251
ALB	8	SE	nA	ssp3-rcp45	tot	2080	10248
ALB	8	SE	nA	ssp3-rcp45	tot	2090	8153
ALB	8	SE	nA	ssp3-rcp45	tot	2100	7571
ALB	8	SE	nA	ssp5-rcp85	urb	2020	0
ALB	8	SE	nA	ssp5-rcp85	urb	2030	0
ALB	8	SE	nA	ssp5-rcp85	urb	2040	89841
ALB	8	SE	nA	ssp5-rcp85	urb	2050	32049
ALB	8	SE	nA	ssp5-rcp85	urb	2060	17725
ALB	8	SE	nA	ssp5-rcp85	urb	2070	12118
ALB	8	SE	nA	ssp5-rcp85	urb	2080	8990
ALB	8	SE	nA	ssp5-rcp85	urb	2090	7354
ALB	8	SE	nA	ssp5-rcp85	urb	2100	5842
ALB	8	SE	nA	ssp5-rcp85	rur	2020	0
ALB	8	SE	nA	ssp5-rcp85	rur	2030	0
ALB	8	SE	nA	ssp5-rcp85	rur	2040	15575
ALB	8	SE	nA	ssp5-rcp85	rur	2050	4194
ALB	8	SE	nA	ssp5-rcp85	rur	2060	1759
ALB	8	SE	nA	ssp5-rcp85	rur	2070	879
ALB	8	SE	nA	ssp5-rcp85	rur	2080	445
ALB	8	SE	nA	ssp5-rcp85	rur	2090	243
ALB	8	SE	nA	ssp5-rcp85	rur	2100	157
ALB	8	SE	nA	ssp5-rcp85	tot	2020	0
ALB	8	SE	nA	ssp5-rcp85	tot	2030	0
ALB	8	SE	nA	ssp5-rcp85	tot	2040	105415
ALB	8	SE	nA	ssp5-rcp85	tot	2050	36243
ALB	8	SE	nA	ssp5-rcp85	tot	2060	19483
ALB	8	SE	nA	ssp5-rcp85	tot	2070	12997
ALB	8	SE	nA	ssp5-rcp85	tot	2080	9436
ALB	8	SE	nA	ssp5-rcp85	tot	2090	7597
ALB	8	SE	nA	ssp5-rcp85	tot	2100	5999
AND	20	N	nA	ssp1-rcp26	urb	2020	0
AND	20	N	nA	ssp1-rcp26	urb	2030	0
AND	20	N	nA	ssp1-rcp26	urb	2040	0
AND	20	N	nA	ssp1-rcp26	urb	2050	0
AND	20	N	nA	ssp1-rcp26	urb	2060	0
AND	20	N	nA	ssp1-rcp26	urb	2070	0
AND	20	N	nA	ssp1-rcp26	urb	2080	0
AND	20	N	nA	ssp1-rcp26	urb	2090	0
AND	20	N	nA	ssp1-rcp26	urb	2100	0
AND	20	N	nA	ssp1-rcp26	rur	2020	0
AND	20	N	nA	ssp1-rcp26	rur	2030	0
AND	20	N	nA	ssp1-rcp26	rur	2040	0
AND	20	N	nA	ssp1-rcp26	rur	2050	0
AND	20	N	nA	ssp1-rcp26	rur	2060	0
AND	20	N	nA	ssp1-rcp26	rur	2070	0
AND	20	N	nA	ssp1-rcp26	rur	2080	0
AND	20	N	nA	ssp1-rcp26	rur	2090	0
AND	20	N	nA	ssp1-rcp26	rur	2100	0
AND	20	N	nA	ssp1-rcp26	tot	2020	0
AND	20	N	nA	ssp1-rcp26	tot	2030	0
AND	20	N	nA	ssp1-rcp26	tot	2040	0
AND	20	N	nA	ssp1-rcp26	tot	2050	0
AND	20	N	nA	ssp1-rcp26	tot	2060	0
AND	20	N	nA	ssp1-rcp26	tot	2070	0
AND	20	N	nA	ssp1-rcp26	tot	2080	0
AND	20	N	nA	ssp1-rcp26	tot	2090	0
AND	20	N	nA	ssp1-rcp26	tot	2100	0
AND	20	N	nA	ssp3-rcp45	urb	2020	0
AND	20	N	nA	ssp3-rcp45	urb	2030	0
AND	20	N	nA	ssp3-rcp45	urb	2040	0
AND	20	N	nA	ssp3-rcp45	urb	2050	0
AND	20	N	nA	ssp3-rcp45	urb	2060	0
AND	20	N	nA	ssp3-rcp45	urb	2070	0
AND	20	N	nA	ssp3-rcp45	urb	2080	0
AND	20	N	nA	ssp3-rcp45	urb	2090	0
AND	20	N	nA	ssp3-rcp45	urb	2100	0
AND	20	N	nA	ssp3-rcp45	rur	2020	0
AND	20	N	nA	ssp3-rcp45	rur	2030	0
AND	20	N	nA	ssp3-rcp45	rur	2040	0
AND	20	N	nA	ssp3-rcp45	rur	2050	0
AND	20	N	nA	ssp3-rcp45	rur	2060	0
AND	20	N	nA	ssp3-rcp45	rur	2070	0
AND	20	N	nA	ssp3-rcp45	rur	2080	0
AND	20	N	nA	ssp3-rcp45	rur	2090	0
AND	20	N	nA	ssp3-rcp45	rur	2100	0
AND	20	N	nA	ssp3-rcp45	tot	2020	0
AND	20	N	nA	ssp3-rcp45	tot	2030	0
AND	20	N	nA	ssp3-rcp45	tot	2040	0
AND	20	N	nA	ssp3-rcp45	tot	2050	0
AND	20	N	nA	ssp3-rcp45	tot	2060	0
AND	20	N	nA	ssp3-rcp45	tot	2070	0
AND	20	N	nA	ssp3-rcp45	tot	2080	0
AND	20	N	nA	ssp3-rcp45	tot	2090	0
AND	20	N	nA	ssp3-rcp45	tot	2100	0
AND	20	N	nA	ssp5-rcp85	urb	2020	0
AND	20	N	nA	ssp5-rcp85	urb	2030	0
AND	20	N	nA	ssp5-rcp85	urb	2040	0
AND	20	N	nA	ssp5-rcp85	urb	2050	0
AND	20	N	nA	ssp5-rcp85	urb	2060	0
AND	20	N	nA	ssp5-rcp85	urb	2070	0
AND	20	N	nA	ssp5-rcp85	urb	2080	0
AND	20	N	nA	ssp5-rcp85	urb	2090	0
AND	20	N	nA	ssp5-rcp85	urb	2100	0
AND	20	N	nA	ssp5-rcp85	rur	2020	0
AND	20	N	nA	ssp5-rcp85	rur	2030	0
AND	20	N	nA	ssp5-rcp85	rur	2040	0
AND	20	N	nA	ssp5-rcp85	rur	2050	0
AND	20	N	nA	ssp5-rcp85	rur	2060	0
AND	20	N	nA	ssp5-rcp85	rur	2070	0
AND	20	N	nA	ssp5-rcp85	rur	2080	0
AND	20	N	nA	ssp5-rcp85	rur	2090	0
AND	20	N	nA	ssp5-rcp85	rur	2100	0
AND	20	N	nA	ssp5-rcp85	tot	2020	0
AND	20	N	nA	ssp5-rcp85	tot	2030	0
AND	20	N	nA	ssp5-rcp85	tot	2040	0
AND	20	N	nA	ssp5-rcp85	tot	2050	0
AND	20	N	nA	ssp5-rcp85	tot	2060	0
AND	20	N	nA	ssp5-rcp85	tot	2070	0
AND	20	N	nA	ssp5-rcp85	tot	2080	0
AND	20	N	nA	ssp5-rcp85	tot	2090	0
AND	20	N	nA	ssp5-rcp85	tot	2100	0
BIH	70	SE	nA	ssp1-rcp26	urb	2020	0
BIH	70	SE	nA	ssp1-rcp26	urb	2030	0
BIH	70	SE	nA	ssp1-rcp26	urb	2040	0
BIH	70	SE	nA	ssp1-rcp26	urb	2050	0
BIH	70	SE	nA	ssp1-rcp26	urb	2060	0
BIH	70	SE	nA	ssp1-rcp26	urb	2070	0
BIH	70	SE	nA	ssp1-rcp26	urb	2080	0
BIH	70	SE	nA	ssp1-rcp26	urb	2090	0
BIH	70	SE	nA	ssp1-rcp26	urb	2100	0
BIH	70	SE	nA	ssp1-rcp26	rur	2020	0
BIH	70	SE	nA	ssp1-rcp26	rur	2030	0
BIH	70	SE	nA	ssp1-rcp26	rur	2040	643
BIH	70	SE	nA	ssp1-rcp26	rur	2050	275
BIH	70	SE	nA	ssp1-rcp26	rur	2060	141
BIH	70	SE	nA	ssp1-rcp26	rur	2070	80
BIH	70	SE	nA	ssp1-rcp26	rur	2080	44
BIH	70	SE	nA	ssp1-rcp26	rur	2090	22
BIH	70	SE	nA	ssp1-rcp26	rur	2100	11
BIH	70	SE	nA	ssp1-rcp26	tot	2020	0
BIH	70	SE	nA	ssp1-rcp26	tot	2030	0
BIH	70	SE	nA	ssp1-rcp26	tot	2040	643
BIH	70	SE	nA	ssp1-rcp26	tot	2050	275
BIH	70	SE	nA	ssp1-rcp26	tot	2060	141
BIH	70	SE	nA	ssp1-rcp26	tot	2070	80
BIH	70	SE	nA	ssp1-rcp26	tot	2080	44
BIH	70	SE	nA	ssp1-rcp26	tot	2090	22
BIH	70	SE	nA	ssp1-rcp26	tot	2100	11
BIH	70	SE	nA	ssp3-rcp45	urb	2020	0
BIH	70	SE	nA	ssp3-rcp45	urb	2030	0
BIH	70	SE	nA	ssp3-rcp45	urb	2040	0
BIH	70	SE	nA	ssp3-rcp45	urb	2050	0
BIH	70	SE	nA	ssp3-rcp45	urb	2060	0
BIH	70	SE	nA	ssp3-rcp45	urb	2070	0
BIH	70	SE	nA	ssp3-rcp45	urb	2080	0
BIH	70	SE	nA	ssp3-rcp45	urb	2090	0
BIH	70	SE	nA	ssp3-rcp45	urb	2100	0
BIH	70	SE	nA	ssp3-rcp45	rur	2020	0
BIH	70	SE	nA	ssp3-rcp45	rur	2030	0
BIH	70	SE	nA	ssp3-rcp45	rur	2040	687
BIH	70	SE	nA	ssp3-rcp45	rur	2050	326
BIH	70	SE	nA	ssp3-rcp45	rur	2060	202
BIH	70	SE	nA	ssp3-rcp45	rur	2070	148
BIH	70	SE	nA	ssp3-rcp45	rur	2080	118
BIH	70	SE	nA	ssp3-rcp45	rur	2090	98
BIH	70	SE	nA	ssp3-rcp45	rur	2100	84
BIH	70	SE	nA	ssp3-rcp45	tot	2020	0
BIH	70	SE	nA	ssp3-rcp45	tot	2030	0
BIH	70	SE	nA	ssp3-rcp45	tot	2040	687
BIH	70	SE	nA	ssp3-rcp45	tot	2050	326
BIH	70	SE	nA	ssp3-rcp45	tot	2060	202
BIH	70	SE	nA	ssp3-rcp45	tot	2070	148
BIH	70	SE	nA	ssp3-rcp45	tot	2080	118
BIH	70	SE	nA	ssp3-rcp45	tot	2090	98
BIH	70	SE	nA	ssp3-rcp45	tot	2100	84
BIH	70	SE	nA	ssp5-rcp85	urb	2020	0
BIH	70	SE	nA	ssp5-rcp85	urb	2030	0
BIH	70	SE	nA	ssp5-rcp85	urb	2040	0
BIH	70	SE	nA	ssp5-rcp85	urb	2050	0
BIH	70	SE	nA	ssp5-rcp85	urb	2060	0
BIH	70	SE	nA	ssp5-rcp85	urb	2070	0
BIH	70	SE	nA	ssp5-rcp85	urb	2080	0
BIH	70	SE	nA	ssp5-rcp85	urb	2090	0
BIH	70	SE	nA	ssp5-rcp85	urb	2100	0
BIH	70	SE	nA	ssp5-rcp85	rur	2020	0
BIH	70	SE	nA	ssp5-rcp85	rur	2030	0
BIH	70	SE	nA	ssp5-rcp85	rur	2040	674
BIH	70	SE	nA	ssp5-rcp85	rur	2050	311
BIH	70	SE	nA	ssp5-rcp85	rur	2060	183
BIH	70	SE	nA	ssp5-rcp85	rur	2070	123
BIH	70	SE	nA	ssp5-rcp85	rur	2080	84
BIH	70	SE	nA	ssp5-rcp85	rur	2090	55
BIH	70	SE	nA	ssp5-rcp85	rur	2100	32
BIH	70	SE	nA	ssp5-rcp85	tot	2020	0
BIH	70	SE	nA	ssp5-rcp85	tot	2030	0
BIH	70	SE	nA	ssp5-rcp85	tot	2040	674
BIH	70	SE	nA	ssp5-rcp85	tot	2050	311
BIH	70	SE	nA	ssp5-rcp85	tot	2060	183
BIH	70	SE	nA	ssp5-rcp85	tot	2070	123
BIH	70	SE	nA	ssp5-rcp85	tot	2080	84
BIH	70	SE	nA	ssp5-rcp85	tot	2090	55
BIH	70	SE	nA	ssp5-rcp85	tot	2100	32
CYP	196	N	nA	ssp1-rcp26	urb	2020	0
CYP	196	N	nA	ssp1-rcp26	urb	2030	13237
CYP	196	N	nA	ssp1-rcp26	urb	2040	10321
CYP	196	N	nA	ssp1-rcp26	urb	2050	7038
CYP	196	N	nA	ssp1-rcp26	urb	2060	5404
CYP	196	N	nA	ssp1-rcp26	urb	2070	4534
CYP	196	N	nA	ssp1-rcp26	urb	2080	3697
CYP	196	N	nA	ssp1-rcp26	urb	2090	2850
CYP	196	N	nA	ssp1-rcp26	urb	2100	2381
CYP	196	N	nA	ssp1-rcp26	rur	2020	0
CYP	196	N	nA	ssp1-rcp26	rur	2030	5158
CYP	196	N	nA	ssp1-rcp26	rur	2040	6253
CYP	196	N	nA	ssp1-rcp26	rur	2050	2341
CYP	196	N	nA	ssp1-rcp26	rur	2060	1049
CYP	196	N	nA	ssp1-rcp26	rur	2070	501
CYP	196	N	nA	ssp1-rcp26	rur	2080	242
CYP	196	N	nA	ssp1-rcp26	rur	2090	294
CYP	196	N	nA	ssp1-rcp26	rur	2100	157
CYP	196	N	nA	ssp1-rcp26	tot	2020	0
CYP	196	N	nA	ssp1-rcp26	tot	2030	18395
CYP	196	N	nA	ssp1-rcp26	tot	2040	16574
CYP	196	N	nA	ssp1-rcp26	tot	2050	9379
CYP	196	N	nA	ssp1-rcp26	tot	2060	6453
CYP	196	N	nA	ssp1-rcp26	tot	2070	5035
CYP	196	N	nA	ssp1-rcp26	tot	2080	3938
CYP	196	N	nA	ssp1-rcp26	tot	2090	3143
CYP	196	N	nA	ssp1-rcp26	tot	2100	2538
CYP	196	N	nA	ssp3-rcp45	urb	2020	0
CYP	196	N	nA	ssp3-rcp45	urb	2030	15932
CYP	196	N	nA	ssp3-rcp45	urb	2040	10469
CYP	196	N	nA	ssp3-rcp45	urb	2050	6749
CYP	196	N	nA	ssp3-rcp45	urb	2060	5183
CYP	196	N	nA	ssp3-rcp45	urb	2070	4118
CYP	196	N	nA	ssp3-rcp45	urb	2080	3396
CYP	196	N	nA	ssp3-rcp45	urb	2090	2915
CYP	196	N	nA	ssp3-rcp45	urb	2100	2588
CYP	196	N	nA	ssp3-rcp45	rur	2020	0
CYP	196	N	nA	ssp3-rcp45	rur	2030	6041
CYP	196	N	nA	ssp3-rcp45	rur	2040	5890
CYP	196	N	nA	ssp3-rcp45	rur	2050	3129
CYP	196	N	nA	ssp3-rcp45	rur	2060	2016
CYP	196	N	nA	ssp3-rcp45	rur	2070	1435
CYP	196	N	nA	ssp3-rcp45	rur	2080	1116
CYP	196	N	nA	ssp3-rcp45	rur	2090	877
CYP	196	N	nA	ssp3-rcp45	rur	2100	744
CYP	196	N	nA	ssp3-rcp45	tot	2020	0
CYP	196	N	nA	ssp3-rcp45	tot	2030	21972
CYP	196	N	nA	ssp3-rcp45	tot	2040	16360
CYP	196	N	nA	ssp3-rcp45	tot	2050	9878
CYP	196	N	nA	ssp3-rcp45	tot	2060	7199
CYP	196	N	nA	ssp3-rcp45	tot	2070	5553
CYP	196	N	nA	ssp3-rcp45	tot	2080	4512
CYP	196	N	nA	ssp3-rcp45	tot	2090	3793
CYP	196	N	nA	ssp3-rcp45	tot	2100	3332
CYP	196	N	nA	ssp5-rcp85	urb	2020	0
CYP	196	N	nA	ssp5-rcp85	urb	2030	17772
CYP	196	N	nA	ssp5-rcp85	urb	2040	12504
CYP	196	N	nA	ssp5-rcp85	urb	2050	8505
CYP	196	N	nA	ssp5-rcp85	urb	2060	6667
CYP	196	N	nA	ssp5-rcp85	urb	2070	5285
CYP	196	N	nA	ssp5-rcp85	urb	2080	4266
CYP	196	N	nA	ssp5-rcp85	urb	2090	3376
CYP	196	N	nA	ssp5-rcp85	urb	2100	2711
CYP	196	N	nA	ssp5-rcp85	rur	2020	0
CYP	196	N	nA	ssp5-rcp85	rur	2030	3408
CYP	196	N	nA	ssp5-rcp85	rur	2040	3557
CYP	196	N	nA	ssp5-rcp85	rur	2050	1325
CYP	196	N	nA	ssp5-rcp85	rur	2060	608
CYP	196	N	nA	ssp5-rcp85	rur	2070	330
CYP	196	N	nA	ssp5-rcp85	rur	2080	170
CYP	196	N	nA	ssp5-rcp85	rur	2090	96
CYP	196	N	nA	ssp5-rcp85	rur	2100	51
CYP	196	N	nA	ssp5-rcp85	tot	2020	0
CYP	196	N	nA	ssp5-rcp85	tot	2030	21179
CYP	196	N	nA	ssp5-rcp85	tot	2040	16061
CYP	196	N	nA	ssp5-rcp85	tot	2050	9830
CYP	196	N	nA	ssp5-rcp85	tot	2060	7276
CYP	196	N	nA	ssp5-rcp85	tot	2070	5615
CYP	196	N	nA	ssp5-rcp85	tot	2080	4436
CYP	196	N	nA	ssp5-rcp85	tot	2090	3472
CYP	196	N	nA	ssp5-rcp85	tot	2100	2762
DZA	12	SE	nA	ssp1-rcp26	urb	2020	146290
DZA	12	SE	nA	ssp1-rcp26	urb	2030	65333
DZA	12	SE	nA	ssp1-rcp26	urb	2040	52398
DZA	12	SE	nA	ssp1-rcp26	urb	2050	44539
DZA	12	SE	nA	ssp1-rcp26	urb	2060	37984
DZA	12	SE	nA	ssp1-rcp26	urb	2070	32285
DZA	12	SE	nA	ssp1-rcp26	urb	2080	27182
DZA	12	SE	nA	ssp1-rcp26	urb	2090	22604
DZA	12	SE	nA	ssp1-rcp26	urb	2100	18759
DZA	12	SE	nA	ssp1-rcp26	rur	2020	107432
DZA	12	SE	nA	ssp1-rcp26	rur	2030	82639
DZA	12	SE	nA	ssp1-rcp26	rur	2040	46464
DZA	12	SE	nA	ssp1-rcp26	rur	2050	25937
DZA	12	SE	nA	ssp1-rcp26	rur	2060	13709
DZA	12	SE	nA	ssp1-rcp26	rur	2070	6458
DZA	12	SE	nA	ssp1-rcp26	rur	2080	3373
DZA	12	SE	nA	ssp1-rcp26	rur	2090	2200
DZA	12	SE	nA	ssp1-rcp26	rur	2100	1339
DZA	12	SE	nA	ssp1-rcp26	tot	2020	254001
DZA	12	SE	nA	ssp1-rcp26	tot	2030	147972
DZA	12	SE	nA	ssp1-rcp26	tot	2040	98862
DZA	12	SE	nA	ssp1-rcp26	tot	2050	70477
DZA	12	SE	nA	ssp1-rcp26	tot	2060	51693
DZA	12	SE	nA	ssp1-rcp26	tot	2070	38743
DZA	12	SE	nA	ssp1-rcp26	tot	2080	30555
DZA	12	SE	nA	ssp1-rcp26	tot	2090	24804
DZA	12	SE	nA	ssp1-rcp26	tot	2100	20097
DZA	12	SE	nA	ssp3-rcp45	urb	2020	146523
DZA	12	SE	nA	ssp3-rcp45	urb	2030	75137
DZA	12	SE	nA	ssp3-rcp45	urb	2040	60240
DZA	12	SE	nA	ssp3-rcp45	urb	2050	51050
DZA	12	SE	nA	ssp3-rcp45	urb	2060	45338
DZA	12	SE	nA	ssp3-rcp45	urb	2070	40124
DZA	12	SE	nA	ssp3-rcp45	urb	2080	35788
DZA	12	SE	nA	ssp3-rcp45	urb	2090	34219
DZA	12	SE	nA	ssp3-rcp45	urb	2100	33265
DZA	12	SE	nA	ssp3-rcp45	rur	2020	107652
DZA	12	SE	nA	ssp3-rcp45	rur	2030	71597
DZA	12	SE	nA	ssp3-rcp45	rur	2040	44359
DZA	12	SE	nA	ssp3-rcp45	rur	2050	29362
DZA	12	SE	nA	ssp3-rcp45	rur	2060	21089
DZA	12	SE	nA	ssp3-rcp45	rur	2070	16222
DZA	12	SE	nA	ssp3-rcp45	rur	2080	12833
DZA	12	SE	nA	ssp3-rcp45	rur	2090	10839
DZA	12	SE	nA	ssp3-rcp45	rur	2100	9867
DZA	12	SE	nA	ssp3-rcp45	tot	2020	254454
DZA	12	SE	nA	ssp3-rcp45	tot	2030	146734
DZA	12	SE	nA	ssp3-rcp45	tot	2040	104599
DZA	12	SE	nA	ssp3-rcp45	tot	2050	80412
DZA	12	SE	nA	ssp3-rcp45	tot	2060	66428
DZA	12	SE	nA	ssp3-rcp45	tot	2070	56347
DZA	12	SE	nA	ssp3-rcp45	tot	2080	48621
DZA	12	SE	nA	ssp3-rcp45	tot	2090	45058
DZA	12	SE	nA	ssp3-rcp45	tot	2100	43131
DZA	12	SE	nA	ssp5-rcp85	urb	2020	146290
DZA	12	SE	nA	ssp5-rcp85	urb	2030	80650
DZA	12	SE	nA	ssp5-rcp85	urb	2040	67352
DZA	12	SE	nA	ssp5-rcp85	urb	2050	56579
DZA	12	SE	nA	ssp5-rcp85	urb	2060	47168
DZA	12	SE	nA	ssp5-rcp85	urb	2070	38956
DZA	12	SE	nA	ssp5-rcp85	urb	2080	32667
DZA	12	SE	nA	ssp5-rcp85	urb	2090	26958
DZA	12	SE	nA	ssp5-rcp85	urb	2100	21645
DZA	12	SE	nA	ssp5-rcp85	rur	2020	107432
DZA	12	SE	nA	ssp5-rcp85	rur	2030	64555
DZA	12	SE	nA	ssp5-rcp85	rur	2040	33285
DZA	12	SE	nA	ssp5-rcp85	rur	2050	18055
DZA	12	SE	nA	ssp5-rcp85	rur	2060	10664
DZA	12	SE	nA	ssp5-rcp85	rur	2070	6020
DZA	12	SE	nA	ssp5-rcp85	rur	2080	3096
DZA	12	SE	nA	ssp5-rcp85	rur	2090	1495
DZA	12	SE	nA	ssp5-rcp85	rur	2100	871
DZA	12	SE	nA	ssp5-rcp85	tot	2020	254001
DZA	12	SE	nA	ssp5-rcp85	tot	2030	145206
DZA	12	SE	nA	ssp5-rcp85	tot	2040	100638
DZA	12	SE	nA	ssp5-rcp85	tot	2050	74633
DZA	12	SE	nA	ssp5-rcp85	tot	2060	57832
DZA	12	SE	nA	ssp5-rcp85	tot	2070	44976
DZA	12	SE	nA	ssp5-rcp85	tot	2080	35763
DZA	12	SE	nA	ssp5-rcp85	tot	2090	28453
DZA	12	SE	nA	ssp5-rcp85	tot	2100	22516
EGY	818	SE	nA	ssp1-rcp26	urb	2020	0
EGY	818	SE	nA	ssp1-rcp26	urb	2030	1060203
EGY	818	SE	nA	ssp1-rcp26	urb	2040	454568
EGY	818	SE	nA	ssp1-rcp26	urb	2050	429346
EGY	818	SE	nA	ssp1-rcp26	urb	2060	418540
EGY	818	SE	nA	ssp1-rcp26	urb	2070	529374
EGY	818	SE	nA	ssp1-rcp26	urb	2080	459706
EGY	818	SE	nA	ssp1-rcp26	urb	2090	4824566
EGY	818	SE	nA	ssp1-rcp26	urb	2100	1181809
EGY	818	SE	nA	ssp1-rcp26	rur	2020	0
EGY	818	SE	nA	ssp1-rcp26	rur	2030	346839
EGY	818	SE	nA	ssp1-rcp26	rur	2040	113025
EGY	818	SE	nA	ssp1-rcp26	rur	2050	58992
EGY	818	SE	nA	ssp1-rcp26	rur	2060	60894
EGY	818	SE	nA	ssp1-rcp26	rur	2070	41369
EGY	818	SE	nA	ssp1-rcp26	rur	2080	25031
EGY	818	SE	nA	ssp1-rcp26	rur	2090	36572
EGY	818	SE	nA	ssp1-rcp26	rur	2100	12757
EGY	818	SE	nA	ssp1-rcp26	tot	2020	0
EGY	818	SE	nA	ssp1-rcp26	tot	2030	1407042
EGY	818	SE	nA	ssp1-rcp26	tot	2040	567594
EGY	818	SE	nA	ssp1-rcp26	tot	2050	488338
EGY	818	SE	nA	ssp1-rcp26	tot	2060	479434
EGY	818	SE	nA	ssp1-rcp26	tot	2070	570743
EGY	818	SE	nA	ssp1-rcp26	tot	2080	484738
EGY	818	SE	nA	ssp1-rcp26	tot	2090	4861138
EGY	818	SE	nA	ssp1-rcp26	tot	2100	1194565
EGY	818	SE	nA	ssp3-rcp45	urb	2020	595038
EGY	818	SE	nA	ssp3-rcp45	urb	2030	201258
EGY	818	SE	nA	ssp3-rcp45	urb	2040	171603
EGY	818	SE	nA	ssp3-rcp45	urb	2050	196913
EGY	818	SE	nA	ssp3-rcp45	urb	2060	254409
EGY	818	SE	nA	ssp3-rcp45	urb	2070	3282522
EGY	818	SE	nA	ssp3-rcp45	urb	2080	872266
EGY	818	SE	nA	ssp3-rcp45	urb	2090	658911
EGY	818	SE	nA	ssp3-rcp45	urb	2100	556832
EGY	818	SE	nA	ssp3-rcp45	rur	2020	327269
EGY	818	SE	nA	ssp3-rcp45	rur	2030	172234
EGY	818	SE	nA	ssp3-rcp45	rur	2040	136689
EGY	818	SE	nA	ssp3-rcp45	rur	2050	167176
EGY	818	SE	nA	ssp3-rcp45	rur	2060	201737
EGY	818	SE	nA	ssp3-rcp45	rur	2070	1184210
EGY	818	SE	nA	ssp3-rcp45	rur	2080	233834
EGY	818	SE	nA	ssp3-rcp45	rur	2090	201626
EGY	818	SE	nA	ssp3-rcp45	rur	2100	207229
EGY	818	SE	nA	ssp3-rcp45	tot	2020	920672
EGY	818	SE	nA	ssp3-rcp45	tot	2030	373492
EGY	818	SE	nA	ssp3-rcp45	tot	2040	308292
EGY	818	SE	nA	ssp3-rcp45	tot	2050	364090
EGY	818	SE	nA	ssp3-rcp45	tot	2060	456146
EGY	818	SE	nA	ssp3-rcp45	tot	2070	4466731
EGY	818	SE	nA	ssp3-rcp45	tot	2080	1106100
EGY	818	SE	nA	ssp3-rcp45	tot	2090	860537
EGY	818	SE	nA	ssp3-rcp45	tot	2100	764061
EGY	818	SE	nA	ssp5-rcp85	urb	2020	0
EGY	818	SE	nA	ssp5-rcp85	urb	2030	983134
EGY	818	SE	nA	ssp5-rcp85	urb	2040	380404
EGY	818	SE	nA	ssp5-rcp85	urb	2050	360986
EGY	818	SE	nA	ssp5-rcp85	urb	2060	445896
EGY	818	SE	nA	ssp5-rcp85	urb	2070	3819742
EGY	818	SE	nA	ssp5-rcp85	urb	2080	1032934
EGY	818	SE	nA	ssp5-rcp85	urb	2090	716129
EGY	818	SE	nA	ssp5-rcp85	urb	2100	581286
EGY	818	SE	nA	ssp5-rcp85	rur	2020	0
EGY	818	SE	nA	ssp5-rcp85	rur	2030	332664
EGY	818	SE	nA	ssp5-rcp85	rur	2040	119644
EGY	818	SE	nA	ssp5-rcp85	rur	2050	99081
EGY	818	SE	nA	ssp5-rcp85	rur	2060	68817
EGY	818	SE	nA	ssp5-rcp85	rur	2070	119210
EGY	818	SE	nA	ssp5-rcp85	rur	2080	44955
EGY	818	SE	nA	ssp5-rcp85	rur	2090	33525
EGY	818	SE	nA	ssp5-rcp85	rur	2100	27663
EGY	818	SE	nA	ssp5-rcp85	tot	2020	0
EGY	818	SE	nA	ssp5-rcp85	tot	2030	1315798
EGY	818	SE	nA	ssp5-rcp85	tot	2040	500048
EGY	818	SE	nA	ssp5-rcp85	tot	2050	460067
EGY	818	SE	nA	ssp5-rcp85	tot	2060	514713
EGY	818	SE	nA	ssp5-rcp85	tot	2070	3938952
EGY	818	SE	nA	ssp5-rcp85	tot	2080	1077889
EGY	818	SE	nA	ssp5-rcp85	tot	2090	749655
EGY	818	SE	nA	ssp5-rcp85	tot	2100	608949
ESP	724	N	nA	ssp1-rcp26	urb	2020	72593
ESP	724	N	nA	ssp1-rcp26	urb	2030	260568
ESP	724	N	nA	ssp1-rcp26	urb	2040	381167
ESP	724	N	nA	ssp1-rcp26	urb	2050	237076
ESP	724	N	nA	ssp1-rcp26	urb	2060	187022
ESP	724	N	nA	ssp1-rcp26	urb	2070	131384
ESP	724	N	nA	ssp1-rcp26	urb	2080	101296
ESP	724	N	nA	ssp1-rcp26	urb	2090	81782
ESP	724	N	nA	ssp1-rcp26	urb	2100	68063
ESP	724	N	nA	ssp1-rcp26	rur	2020	12174
ESP	724	N	nA	ssp1-rcp26	rur	2030	61212
ESP	724	N	nA	ssp1-rcp26	rur	2040	47273
ESP	724	N	nA	ssp1-rcp26	rur	2050	14294
ESP	724	N	nA	ssp1-rcp26	rur	2060	10205
ESP	724	N	nA	ssp1-rcp26	rur	2070	3728
ESP	724	N	nA	ssp1-rcp26	rur	2080	1810
ESP	724	N	nA	ssp1-rcp26	rur	2090	1037
ESP	724	N	nA	ssp1-rcp26	rur	2100	547
ESP	724	N	nA	ssp1-rcp26	tot	2020	85849
ESP	724	N	nA	ssp1-rcp26	tot	2030	321780
ESP	724	N	nA	ssp1-rcp26	tot	2040	428440
ESP	724	N	nA	ssp1-rcp26	tot	2050	251369
ESP	724	N	nA	ssp1-rcp26	tot	2060	197227
ESP	724	N	nA	ssp1-rcp26	tot	2070	135111
ESP	724	N	nA	ssp1-rcp26	tot	2080	103106
ESP	724	N	nA	ssp1-rcp26	tot	2090	82819
ESP	724	N	nA	ssp1-rcp26	tot	2100	68610
ESP	724	N	nA	ssp3-rcp45	urb	2020	100356
ESP	724	N	nA	ssp3-rcp45	urb	2030	364981
ESP	724	N	nA	ssp3-rcp45	urb	2040	243899
ESP	724	N	nA	ssp3-rcp45	urb	2050	171680
ESP	724	N	nA	ssp3-rcp45	urb	2060	114965
ESP	724	N	nA	ssp3-rcp45	urb	2070	83131
ESP	724	N	nA	ssp3-rcp45	urb	2080	60450
ESP	724	N	nA	ssp3-rcp45	urb	2090	45957
ESP	724	N	nA	ssp3-rcp45	urb	2100	37508
ESP	724	N	nA	ssp3-rcp45	rur	2020	18834
ESP	724	N	nA	ssp3-rcp45	rur	2030	105005
ESP	724	N	nA	ssp3-rcp45	rur	2040	42126
ESP	724	N	nA	ssp3-rcp45	rur	2050	26252
ESP	724	N	nA	ssp3-rcp45	rur	2060	11519
ESP	724	N	nA	ssp3-rcp45	rur	2070	7109
ESP	724	N	nA	ssp3-rcp45	rur	2080	4541
ESP	724	N	nA	ssp3-rcp45	rur	2090	2800
ESP	724	N	nA	ssp3-rcp45	rur	2100	2051
ESP	724	N	nA	ssp3-rcp45	tot	2020	120446
ESP	724	N	nA	ssp3-rcp45	tot	2030	469986
ESP	724	N	nA	ssp3-rcp45	tot	2040	286025
ESP	724	N	nA	ssp3-rcp45	tot	2050	197932
ESP	724	N	nA	ssp3-rcp45	tot	2060	126484
ESP	724	N	nA	ssp3-rcp45	tot	2070	90241
ESP	724	N	nA	ssp3-rcp45	tot	2080	64991
ESP	724	N	nA	ssp3-rcp45	tot	2090	48757
ESP	724	N	nA	ssp3-rcp45	tot	2100	39559
ESP	724	N	nA	ssp5-rcp85	urb	2020	74688
ESP	724	N	nA	ssp5-rcp85	urb	2030	356401
ESP	724	N	nA	ssp5-rcp85	urb	2040	359396
ESP	724	N	nA	ssp5-rcp85	urb	2050	245434
ESP	724	N	nA	ssp5-rcp85	urb	2060	167965
ESP	724	N	nA	ssp5-rcp85	urb	2070	136809
ESP	724	N	nA	ssp5-rcp85	urb	2080	112691
ESP	724	N	nA	ssp5-rcp85	urb	2090	103532
ESP	724	N	nA	ssp5-rcp85	urb	2100	86196
ESP	724	N	nA	ssp5-rcp85	rur	2020	12879
ESP	724	N	nA	ssp5-rcp85	rur	2030	21443
ESP	724	N	nA	ssp5-rcp85	rur	2040	12185
ESP	724	N	nA	ssp5-rcp85	rur	2050	3395
ESP	724	N	nA	ssp5-rcp85	rur	2060	1272
ESP	724	N	nA	ssp5-rcp85	rur	2070	850
ESP	724	N	nA	ssp5-rcp85	rur	2080	556
ESP	724	N	nA	ssp5-rcp85	rur	2090	352
ESP	724	N	nA	ssp5-rcp85	rur	2100	190
ESP	724	N	nA	ssp5-rcp85	tot	2020	88637
ESP	724	N	nA	ssp5-rcp85	tot	2030	377845
ESP	724	N	nA	ssp5-rcp85	tot	2040	371581
ESP	724	N	nA	ssp5-rcp85	tot	2050	248828
ESP	724	N	nA	ssp5-rcp85	tot	2060	169237
ESP	724	N	nA	ssp5-rcp85	tot	2070	137659
ESP	724	N	nA	ssp5-rcp85	tot	2080	113247
ESP	724	N	nA	ssp5-rcp85	tot	2090	103884
ESP	724	N	nA	ssp5-rcp85	tot	2100	86386
FRA	250	N	nA	ssp1-rcp26	urb	2020	0
FRA	250	N	nA	ssp1-rcp26	urb	2030	0
FRA	250	N	nA	ssp1-rcp26	urb	2040	88432
FRA	250	N	nA	ssp1-rcp26	urb	2050	170200
FRA	250	N	nA	ssp1-rcp26	urb	2060	103958
FRA	250	N	nA	ssp1-rcp26	urb	2070	75887
FRA	250	N	nA	ssp1-rcp26	urb	2080	58638
FRA	250	N	nA	ssp1-rcp26	urb	2090	47397
FRA	250	N	nA	ssp1-rcp26	urb	2100	41647
FRA	250	N	nA	ssp1-rcp26	rur	2020	0
FRA	250	N	nA	ssp1-rcp26	rur	2030	0
FRA	250	N	nA	ssp1-rcp26	rur	2040	10839
FRA	250	N	nA	ssp1-rcp26	rur	2050	12006
FRA	250	N	nA	ssp1-rcp26	rur	2060	4001
FRA	250	N	nA	ssp1-rcp26	rur	2070	2176
FRA	250	N	nA	ssp1-rcp26	rur	2080	1118
FRA	250	N	nA	ssp1-rcp26	rur	2090	630
FRA	250	N	nA	ssp1-rcp26	rur	2100	484
FRA	250	N	nA	ssp1-rcp26	tot	2020	0
FRA	250	N	nA	ssp1-rcp26	tot	2030	0
FRA	250	N	nA	ssp1-rcp26	tot	2040	99271
FRA	250	N	nA	ssp1-rcp26	tot	2050	182206
FRA	250	N	nA	ssp1-rcp26	tot	2060	107960
FRA	250	N	nA	ssp1-rcp26	tot	2070	78063
FRA	250	N	nA	ssp1-rcp26	tot	2080	59756
FRA	250	N	nA	ssp1-rcp26	tot	2090	48027
FRA	250	N	nA	ssp1-rcp26	tot	2100	42131
FRA	250	N	nA	ssp3-rcp45	urb	2020	0
FRA	250	N	nA	ssp3-rcp45	urb	2030	0
FRA	250	N	nA	ssp3-rcp45	urb	2040	170522
FRA	250	N	nA	ssp3-rcp45	urb	2050	99124
FRA	250	N	nA	ssp3-rcp45	urb	2060	61392
FRA	250	N	nA	ssp3-rcp45	urb	2070	42668
FRA	250	N	nA	ssp3-rcp45	urb	2080	31800
FRA	250	N	nA	ssp3-rcp45	urb	2090	25765
FRA	250	N	nA	ssp3-rcp45	urb	2100	19713
FRA	250	N	nA	ssp3-rcp45	rur	2020	0
FRA	250	N	nA	ssp3-rcp45	rur	2030	0
FRA	250	N	nA	ssp3-rcp45	rur	2040	11887
FRA	250	N	nA	ssp3-rcp45	rur	2050	3259
FRA	250	N	nA	ssp3-rcp45	rur	2060	1459
FRA	250	N	nA	ssp3-rcp45	rur	2070	560
FRA	250	N	nA	ssp3-rcp45	rur	2080	282
FRA	250	N	nA	ssp3-rcp45	rur	2090	166
FRA	250	N	nA	ssp3-rcp45	rur	2100	85
FRA	250	N	nA	ssp3-rcp45	tot	2020	0
FRA	250	N	nA	ssp3-rcp45	tot	2030	0
FRA	250	N	nA	ssp3-rcp45	tot	2040	182410
FRA	250	N	nA	ssp3-rcp45	tot	2050	102383
FRA	250	N	nA	ssp3-rcp45	tot	2060	62851
FRA	250	N	nA	ssp3-rcp45	tot	2070	43228
FRA	250	N	nA	ssp3-rcp45	tot	2080	32082
FRA	250	N	nA	ssp3-rcp45	tot	2090	25931
FRA	250	N	nA	ssp3-rcp45	tot	2100	19798
FRA	250	N	nA	ssp5-rcp85	urb	2020	0
FRA	250	N	nA	ssp5-rcp85	urb	2030	0
FRA	250	N	nA	ssp5-rcp85	urb	2040	149608
FRA	250	N	nA	ssp5-rcp85	urb	2050	129615
FRA	250	N	nA	ssp5-rcp85	urb	2060	82516
FRA	250	N	nA	ssp5-rcp85	urb	2070	64913
FRA	250	N	nA	ssp5-rcp85	urb	2080	58514
FRA	250	N	nA	ssp5-rcp85	urb	2090	52709
FRA	250	N	nA	ssp5-rcp85	urb	2100	49892
FRA	250	N	nA	ssp5-rcp85	rur	2020	0
FRA	250	N	nA	ssp5-rcp85	rur	2030	0
FRA	250	N	nA	ssp5-rcp85	rur	2040	7215
FRA	250	N	nA	ssp5-rcp85	rur	2050	3491
FRA	250	N	nA	ssp5-rcp85	rur	2060	1953
FRA	250	N	nA	ssp5-rcp85	rur	2070	1160
FRA	250	N	nA	ssp5-rcp85	rur	2080	885
FRA	250	N	nA	ssp5-rcp85	rur	2090	863
FRA	250	N	nA	ssp5-rcp85	rur	2100	717
FRA	250	N	nA	ssp5-rcp85	tot	2020	0
FRA	250	N	nA	ssp5-rcp85	tot	2030	0
FRA	250	N	nA	ssp5-rcp85	tot	2040	156823
FRA	250	N	nA	ssp5-rcp85	tot	2050	133106
FRA	250	N	nA	ssp5-rcp85	tot	2060	84469
FRA	250	N	nA	ssp5-rcp85	tot	2070	66073
FRA	250	N	nA	ssp5-rcp85	tot	2080	59399
FRA	250	N	nA	ssp5-rcp85	tot	2090	53572
FRA	250	N	nA	ssp5-rcp85	tot	2100	50609
GIB	292	N	nA	ssp1-rcp26	urb	2020	0
GIB	292	N	nA	ssp1-rcp26	urb	2030	0
GIB	292	N	nA	ssp1-rcp26	urb	2040	8503
GIB	292	N	nA	ssp1-rcp26	urb	2050	7097
GIB	292	N	nA	ssp1-rcp26	urb	2060	6919
GIB	292	N	nA	ssp1-rcp26	urb	2070	7082
GIB	292	N	nA	ssp1-rcp26	urb	2080	7095
GIB	292	N	nA	ssp1-rcp26	urb	2090	7118
GIB	292	N	nA	ssp1-rcp26	urb	2100	7137
GIB	292	N	nA	ssp1-rcp26	rur	2020	0
GIB	292	N	nA	ssp1-rcp26	rur	2030	0
GIB	292	N	nA	ssp1-rcp26	rur	2040	0
GIB	292	N	nA	ssp1-rcp26	rur	2050	0
GIB	292	N	nA	ssp1-rcp26	rur	2060	0
GIB	292	N	nA	ssp1-rcp26	rur	2070	0
GIB	292	N	nA	ssp1-rcp26	rur	2080	0
GIB	292	N	nA	ssp1-rcp26	rur	2090	0
GIB	292	N	nA	ssp1-rcp26	rur	2100	0
GIB	292	N	nA	ssp1-rcp26	tot	2020	0
GIB	292	N	nA	ssp1-rcp26	tot	2030	0
GIB	292	N	nA	ssp1-rcp26	tot	2040	8503
GIB	292	N	nA	ssp1-rcp26	tot	2050	7097
GIB	292	N	nA	ssp1-rcp26	tot	2060	6919
GIB	292	N	nA	ssp1-rcp26	tot	2070	7082
GIB	292	N	nA	ssp1-rcp26	tot	2080	7095
GIB	292	N	nA	ssp1-rcp26	tot	2090	7118
GIB	292	N	nA	ssp1-rcp26	tot	2100	7137
GIB	292	N	nA	ssp3-rcp45	urb	2020	0
GIB	292	N	nA	ssp3-rcp45	urb	2030	0
GIB	292	N	nA	ssp3-rcp45	urb	2040	8737
GIB	292	N	nA	ssp3-rcp45	urb	2050	6956
GIB	292	N	nA	ssp3-rcp45	urb	2060	6965
GIB	292	N	nA	ssp3-rcp45	urb	2070	7243
GIB	292	N	nA	ssp3-rcp45	urb	2080	7627
GIB	292	N	nA	ssp3-rcp45	urb	2090	8148
GIB	292	N	nA	ssp3-rcp45	urb	2100	8792
GIB	292	N	nA	ssp3-rcp45	rur	2020	0
GIB	292	N	nA	ssp3-rcp45	rur	2030	0
GIB	292	N	nA	ssp3-rcp45	rur	2040	0
GIB	292	N	nA	ssp3-rcp45	rur	2050	0
GIB	292	N	nA	ssp3-rcp45	rur	2060	0
GIB	292	N	nA	ssp3-rcp45	rur	2070	0
GIB	292	N	nA	ssp3-rcp45	rur	2080	0
GIB	292	N	nA	ssp3-rcp45	rur	2090	0
GIB	292	N	nA	ssp3-rcp45	rur	2100	0
GIB	292	N	nA	ssp3-rcp45	tot	2020	0
GIB	292	N	nA	ssp3-rcp45	tot	2030	0
GIB	292	N	nA	ssp3-rcp45	tot	2040	8737
GIB	292	N	nA	ssp3-rcp45	tot	2050	6956
GIB	292	N	nA	ssp3-rcp45	tot	2060	6965
GIB	292	N	nA	ssp3-rcp45	tot	2070	7243
GIB	292	N	nA	ssp3-rcp45	tot	2080	7627
GIB	292	N	nA	ssp3-rcp45	tot	2090	8148
GIB	292	N	nA	ssp3-rcp45	tot	2100	8792
GIB	292	N	nA	ssp5-rcp85	urb	2020	0
GIB	292	N	nA	ssp5-rcp85	urb	2030	0
GIB	292	N	nA	ssp5-rcp85	urb	2040	8712
GIB	292	N	nA	ssp5-rcp85	urb	2050	6898
GIB	292	N	nA	ssp5-rcp85	urb	2060	6760
GIB	292	N	nA	ssp5-rcp85	urb	2070	6912
GIB	292	N	nA	ssp5-rcp85	urb	2080	7182
GIB	292	N	nA	ssp5-rcp85	urb	2090	7566
GIB	292	N	nA	ssp5-rcp85	urb	2100	8045
GIB	292	N	nA	ssp5-rcp85	rur	2020	0
GIB	292	N	nA	ssp5-rcp85	rur	2030	0
GIB	292	N	nA	ssp5-rcp85	rur	2040	0
GIB	292	N	nA	ssp5-rcp85	rur	2050	0
GIB	292	N	nA	ssp5-rcp85	rur	2060	0
GIB	292	N	nA	ssp5-rcp85	rur	2070	0
GIB	292	N	nA	ssp5-rcp85	rur	2080	0
GIB	292	N	nA	ssp5-rcp85	rur	2090	0
GIB	292	N	nA	ssp5-rcp85	rur	2100	0
GIB	292	N	nA	ssp5-rcp85	tot	2020	0
GIB	292	N	nA	ssp5-rcp85	tot	2030	0
GIB	292	N	nA	ssp5-rcp85	tot	2040	8712
GIB	292	N	nA	ssp5-rcp85	tot	2050	6898
GIB	292	N	nA	ssp5-rcp85	tot	2060	6760
GIB	292	N	nA	ssp5-rcp85	tot	2070	6912
GIB	292	N	nA	ssp5-rcp85	tot	2080	7182
GIB	292	N	nA	ssp5-rcp85	tot	2090	7566
GIB	292	N	nA	ssp5-rcp85	tot	2100	8045
GRC	300	N	nA	ssp1-rcp26	urb	2020	0
GRC	300	N	nA	ssp1-rcp26	urb	2030	107154
GRC	300	N	nA	ssp1-rcp26	urb	2040	156180
GRC	300	N	nA	ssp1-rcp26	urb	2050	99892
GRC	300	N	nA	ssp1-rcp26	urb	2060	71149
GRC	300	N	nA	ssp1-rcp26	urb	2070	53388
GRC	300	N	nA	ssp1-rcp26	urb	2080	42343
GRC	300	N	nA	ssp1-rcp26	urb	2090	34291
GRC	300	N	nA	ssp1-rcp26	urb	2100	28268
GRC	300	N	nA	ssp1-rcp26	rur	2020	0
GRC	300	N	nA	ssp1-rcp26	rur	2030	109963
GRC	300	N	nA	ssp1-rcp26	rur	2040	99836
GRC	300	N	nA	ssp1-rcp26	rur	2050	40744
GRC	300	N	nA	ssp1-rcp26	rur	2060	20537
GRC	300	N	nA	ssp1-rcp26	rur	2070	10531
GRC	300	N	nA	ssp1-rcp26	rur	2080	5783
GRC	300	N	nA	ssp1-rcp26	rur	2090	3169
GRC	300	N	nA	ssp1-rcp26	rur	2100	1635
GRC	300	N	nA	ssp1-rcp26	tot	2020	0
GRC	300	N	nA	ssp1-rcp26	tot	2030	217117
GRC	300	N	nA	ssp1-rcp26	tot	2040	256015
GRC	300	N	nA	ssp1-rcp26	tot	2050	140636
GRC	300	N	nA	ssp1-rcp26	tot	2060	91686
GRC	300	N	nA	ssp1-rcp26	tot	2070	63919
GRC	300	N	nA	ssp1-rcp26	tot	2080	48125
GRC	300	N	nA	ssp1-rcp26	tot	2090	37460
GRC	300	N	nA	ssp1-rcp26	tot	2100	29902
GRC	300	N	nA	ssp3-rcp45	urb	2020	0
GRC	300	N	nA	ssp3-rcp45	urb	2030	110525
GRC	300	N	nA	ssp3-rcp45	urb	2040	122486
GRC	300	N	nA	ssp3-rcp45	urb	2050	76275
GRC	300	N	nA	ssp3-rcp45	urb	2060	52418
GRC	300	N	nA	ssp3-rcp45	urb	2070	40727
GRC	300	N	nA	ssp3-rcp45	urb	2080	29206
GRC	300	N	nA	ssp3-rcp45	urb	2090	21842
GRC	300	N	nA	ssp3-rcp45	urb	2100	16706
GRC	300	N	nA	ssp3-rcp45	rur	2020	4
GRC	300	N	nA	ssp3-rcp45	rur	2030	128954
GRC	300	N	nA	ssp3-rcp45	rur	2040	108525
GRC	300	N	nA	ssp3-rcp45	rur	2050	51081
GRC	300	N	nA	ssp3-rcp45	rur	2060	29943
GRC	300	N	nA	ssp3-rcp45	rur	2070	24530
GRC	300	N	nA	ssp3-rcp45	rur	2080	15639
GRC	300	N	nA	ssp3-rcp45	rur	2090	11622
GRC	300	N	nA	ssp3-rcp45	rur	2100	7633
GRC	300	N	nA	ssp3-rcp45	tot	2020	2
GRC	300	N	nA	ssp3-rcp45	tot	2030	239479
GRC	300	N	nA	ssp3-rcp45	tot	2040	231011
GRC	300	N	nA	ssp3-rcp45	tot	2050	127356
GRC	300	N	nA	ssp3-rcp45	tot	2060	82361
GRC	300	N	nA	ssp3-rcp45	tot	2070	65256
GRC	300	N	nA	ssp3-rcp45	tot	2080	44845
GRC	300	N	nA	ssp3-rcp45	tot	2090	33465
GRC	300	N	nA	ssp3-rcp45	tot	2100	24339
GRC	300	N	nA	ssp5-rcp85	urb	2020	0
GRC	300	N	nA	ssp5-rcp85	urb	2030	119933
GRC	300	N	nA	ssp5-rcp85	urb	2040	167583
GRC	300	N	nA	ssp5-rcp85	urb	2050	110860
GRC	300	N	nA	ssp5-rcp85	urb	2060	84254
GRC	300	N	nA	ssp5-rcp85	urb	2070	70689
GRC	300	N	nA	ssp5-rcp85	urb	2080	56573
GRC	300	N	nA	ssp5-rcp85	urb	2090	48247
GRC	300	N	nA	ssp5-rcp85	urb	2100	42440
GRC	300	N	nA	ssp5-rcp85	rur	2020	0
GRC	300	N	nA	ssp5-rcp85	rur	2030	103409
GRC	300	N	nA	ssp5-rcp85	rur	2040	77046
GRC	300	N	nA	ssp5-rcp85	rur	2050	26795
GRC	300	N	nA	ssp5-rcp85	rur	2060	13562
GRC	300	N	nA	ssp5-rcp85	rur	2070	8953
GRC	300	N	nA	ssp5-rcp85	rur	2080	5502
GRC	300	N	nA	ssp5-rcp85	rur	2090	3149
GRC	300	N	nA	ssp5-rcp85	rur	2100	1911
GRC	300	N	nA	ssp5-rcp85	tot	2020	0
GRC	300	N	nA	ssp5-rcp85	tot	2030	223342
GRC	300	N	nA	ssp5-rcp85	tot	2040	244630
GRC	300	N	nA	ssp5-rcp85	tot	2050	137655
GRC	300	N	nA	ssp5-rcp85	tot	2060	97816
GRC	300	N	nA	ssp5-rcp85	tot	2070	79642
GRC	300	N	nA	ssp5-rcp85	tot	2080	62075
GRC	300	N	nA	ssp5-rcp85	tot	2090	51397
GRC	300	N	nA	ssp5-rcp85	tot	2100	44352
HRV	191	N	nA	ssp1-rcp26	urb	2020	0
HRV	191	N	nA	ssp1-rcp26	urb	2030	0
HRV	191	N	nA	ssp1-rcp26	urb	2040	42985
HRV	191	N	nA	ssp1-rcp26	urb	2050	71267
HRV	191	N	nA	ssp1-rcp26	urb	2060	47836
HRV	191	N	nA	ssp1-rcp26	urb	2070	35619
HRV	191	N	nA	ssp1-rcp26	urb	2080	26576
HRV	191	N	nA	ssp1-rcp26	urb	2090	20191
HRV	191	N	nA	ssp1-rcp26	urb	2100	14754
HRV	191	N	nA	ssp1-rcp26	rur	2020	0
HRV	191	N	nA	ssp1-rcp26	rur	2030	0
HRV	191	N	nA	ssp1-rcp26	rur	2040	31580
HRV	191	N	nA	ssp1-rcp26	rur	2050	18449
HRV	191	N	nA	ssp1-rcp26	rur	2060	6540
HRV	191	N	nA	ssp1-rcp26	rur	2070	2439
HRV	191	N	nA	ssp1-rcp26	rur	2080	1191
HRV	191	N	nA	ssp1-rcp26	rur	2090	492
HRV	191	N	nA	ssp1-rcp26	rur	2100	219
HRV	191	N	nA	ssp1-rcp26	tot	2020	0
HRV	191	N	nA	ssp1-rcp26	tot	2030	0
HRV	191	N	nA	ssp1-rcp26	tot	2040	74565
HRV	191	N	nA	ssp1-rcp26	tot	2050	89716
HRV	191	N	nA	ssp1-rcp26	tot	2060	54376
HRV	191	N	nA	ssp1-rcp26	tot	2070	38059
HRV	191	N	nA	ssp1-rcp26	tot	2080	27767
HRV	191	N	nA	ssp1-rcp26	tot	2090	20684
HRV	191	N	nA	ssp1-rcp26	tot	2100	14972
HRV	191	N	nA	ssp3-rcp45	urb	2020	0
HRV	191	N	nA	ssp3-rcp45	urb	2030	0
HRV	191	N	nA	ssp3-rcp45	urb	2040	58593
HRV	191	N	nA	ssp3-rcp45	urb	2050	50569
HRV	191	N	nA	ssp3-rcp45	urb	2060	33340
HRV	191	N	nA	ssp3-rcp45	urb	2070	24185
HRV	191	N	nA	ssp3-rcp45	urb	2080	18490
HRV	191	N	nA	ssp3-rcp45	urb	2090	14651
HRV	191	N	nA	ssp3-rcp45	urb	2100	11887
HRV	191	N	nA	ssp3-rcp45	rur	2020	0
HRV	191	N	nA	ssp3-rcp45	rur	2030	0
HRV	191	N	nA	ssp3-rcp45	rur	2040	50646
HRV	191	N	nA	ssp3-rcp45	rur	2050	24000
HRV	191	N	nA	ssp3-rcp45	rur	2060	12257
HRV	191	N	nA	ssp3-rcp45	rur	2070	7698
HRV	191	N	nA	ssp3-rcp45	rur	2080	5363
HRV	191	N	nA	ssp3-rcp45	rur	2090	3991
HRV	191	N	nA	ssp3-rcp45	rur	2100	3143
HRV	191	N	nA	ssp3-rcp45	tot	2020	0
HRV	191	N	nA	ssp3-rcp45	tot	2030	0
HRV	191	N	nA	ssp3-rcp45	tot	2040	109240
HRV	191	N	nA	ssp3-rcp45	tot	2050	74570
HRV	191	N	nA	ssp3-rcp45	tot	2060	45597
HRV	191	N	nA	ssp3-rcp45	tot	2070	31882
HRV	191	N	nA	ssp3-rcp45	tot	2080	23853
HRV	191	N	nA	ssp3-rcp45	tot	2090	18642
HRV	191	N	nA	ssp3-rcp45	tot	2100	15030
HRV	191	N	nA	ssp5-rcp85	urb	2020	0
HRV	191	N	nA	ssp5-rcp85	urb	2030	0
HRV	191	N	nA	ssp5-rcp85	urb	2040	46399
HRV	191	N	nA	ssp5-rcp85	urb	2050	72328
HRV	191	N	nA	ssp5-rcp85	urb	2060	45054
HRV	191	N	nA	ssp5-rcp85	urb	2070	32217
HRV	191	N	nA	ssp5-rcp85	urb	2080	23798
HRV	191	N	nA	ssp5-rcp85	urb	2090	17431
HRV	191	N	nA	ssp5-rcp85	urb	2100	12507
HRV	191	N	nA	ssp5-rcp85	rur	2020	0
HRV	191	N	nA	ssp5-rcp85	rur	2030	0
HRV	191	N	nA	ssp5-rcp85	rur	2040	26310
HRV	191	N	nA	ssp5-rcp85	rur	2050	13224
HRV	191	N	nA	ssp5-rcp85	rur	2060	5076
HRV	191	N	nA	ssp5-rcp85	rur	2070	2182
HRV	191	N	nA	ssp5-rcp85	rur	2080	992
HRV	191	N	nA	ssp5-rcp85	rur	2090	410
HRV	191	N	nA	ssp5-rcp85	rur	2100	205
HRV	191	N	nA	ssp5-rcp85	tot	2020	0
HRV	191	N	nA	ssp5-rcp85	tot	2030	0
HRV	191	N	nA	ssp5-rcp85	tot	2040	72709
HRV	191	N	nA	ssp5-rcp85	tot	2050	85551
HRV	191	N	nA	ssp5-rcp85	tot	2060	50130
HRV	191	N	nA	ssp5-rcp85	tot	2070	34399
HRV	191	N	nA	ssp5-rcp85	tot	2080	24790
HRV	191	N	nA	ssp5-rcp85	tot	2090	17841
HRV	191	N	nA	ssp5-rcp85	tot	2100	12712
ISR	376	SE	nA	ssp1-rcp26	urb	2020	0
ISR	376	SE	nA	ssp1-rcp26	urb	2030	29729
ISR	376	SE	nA	ssp1-rcp26	urb	2040	20594
ISR	376	SE	nA	ssp1-rcp26	urb	2050	15579
ISR	376	SE	nA	ssp1-rcp26	urb	2060	12484
ISR	376	SE	nA	ssp1-rcp26	urb	2070	10345
ISR	376	SE	nA	ssp1-rcp26	urb	2080	8827
ISR	376	SE	nA	ssp1-rcp26	urb	2090	7679
ISR	376	SE	nA	ssp1-rcp26	urb	2100	6746
ISR	376	SE	nA	ssp1-rcp26	rur	2020	0
ISR	376	SE	nA	ssp1-rcp26	rur	2030	8796
ISR	376	SE	nA	ssp1-rcp26	rur	2040	3892
ISR	376	SE	nA	ssp1-rcp26	rur	2050	2166
ISR	376	SE	nA	ssp1-rcp26	rur	2060	1434
ISR	376	SE	nA	ssp1-rcp26	rur	2070	1065
ISR	376	SE	nA	ssp1-rcp26	rur	2080	881
ISR	376	SE	nA	ssp1-rcp26	rur	2090	732
ISR	376	SE	nA	ssp1-rcp26	rur	2100	647
ISR	376	SE	nA	ssp1-rcp26	tot	2020	0
ISR	376	SE	nA	ssp1-rcp26	tot	2030	38525
ISR	376	SE	nA	ssp1-rcp26	tot	2040	24486
ISR	376	SE	nA	ssp1-rcp26	tot	2050	17745
ISR	376	SE	nA	ssp1-rcp26	tot	2060	13918
ISR	376	SE	nA	ssp1-rcp26	tot	2070	11410
ISR	376	SE	nA	ssp1-rcp26	tot	2080	9709
ISR	376	SE	nA	ssp1-rcp26	tot	2090	8411
ISR	376	SE	nA	ssp1-rcp26	tot	2100	7393
ISR	376	SE	nA	ssp3-rcp45	urb	2020	30349
ISR	376	SE	nA	ssp3-rcp45	urb	2030	18088
ISR	376	SE	nA	ssp3-rcp45	urb	2040	14509
ISR	376	SE	nA	ssp3-rcp45	urb	2050	12026
ISR	376	SE	nA	ssp3-rcp45	urb	2060	10210
ISR	376	SE	nA	ssp3-rcp45	urb	2070	8742
ISR	376	SE	nA	ssp3-rcp45	urb	2080	7513
ISR	376	SE	nA	ssp3-rcp45	urb	2090	6486
ISR	376	SE	nA	ssp3-rcp45	urb	2100	5575
ISR	376	SE	nA	ssp3-rcp45	rur	2020	4899
ISR	376	SE	nA	ssp3-rcp45	rur	2030	4666
ISR	376	SE	nA	ssp3-rcp45	rur	2040	2339
ISR	376	SE	nA	ssp3-rcp45	rur	2050	1464
ISR	376	SE	nA	ssp3-rcp45	rur	2060	1040
ISR	376	SE	nA	ssp3-rcp45	rur	2070	781
ISR	376	SE	nA	ssp3-rcp45	rur	2080	600
ISR	376	SE	nA	ssp3-rcp45	rur	2090	451
ISR	376	SE	nA	ssp3-rcp45	rur	2100	318
ISR	376	SE	nA	ssp3-rcp45	tot	2020	35054
ISR	376	SE	nA	ssp3-rcp45	tot	2030	22754
ISR	376	SE	nA	ssp3-rcp45	tot	2040	16847
ISR	376	SE	nA	ssp3-rcp45	tot	2050	13491
ISR	376	SE	nA	ssp3-rcp45	tot	2060	11250
ISR	376	SE	nA	ssp3-rcp45	tot	2070	9522
ISR	376	SE	nA	ssp3-rcp45	tot	2080	8113
ISR	376	SE	nA	ssp3-rcp45	tot	2090	6938
ISR	376	SE	nA	ssp3-rcp45	tot	2100	5893
ISR	376	SE	nA	ssp5-rcp85	urb	2020	0
ISR	376	SE	nA	ssp5-rcp85	urb	2030	33688
ISR	376	SE	nA	ssp5-rcp85	urb	2040	25206
ISR	376	SE	nA	ssp5-rcp85	urb	2050	20444
ISR	376	SE	nA	ssp5-rcp85	urb	2060	18086
ISR	376	SE	nA	ssp5-rcp85	urb	2070	16824
ISR	376	SE	nA	ssp5-rcp85	urb	2080	16129
ISR	376	SE	nA	ssp5-rcp85	urb	2090	15989
ISR	376	SE	nA	ssp5-rcp85	urb	2100	16526
ISR	376	SE	nA	ssp5-rcp85	rur	2020	0
ISR	376	SE	nA	ssp5-rcp85	rur	2030	6620
ISR	376	SE	nA	ssp5-rcp85	rur	2040	2038
ISR	376	SE	nA	ssp5-rcp85	rur	2050	1335
ISR	376	SE	nA	ssp5-rcp85	rur	2060	1146
ISR	376	SE	nA	ssp5-rcp85	rur	2070	999
ISR	376	SE	nA	ssp5-rcp85	rur	2080	1015
ISR	376	SE	nA	ssp5-rcp85	rur	2090	1076
ISR	376	SE	nA	ssp5-rcp85	rur	2100	1161
ISR	376	SE	nA	ssp5-rcp85	tot	2020	0
ISR	376	SE	nA	ssp5-rcp85	tot	2030	40308
ISR	376	SE	nA	ssp5-rcp85	tot	2040	27244
ISR	376	SE	nA	ssp5-rcp85	tot	2050	21780
ISR	376	SE	nA	ssp5-rcp85	tot	2060	19232
ISR	376	SE	nA	ssp5-rcp85	tot	2070	17823
ISR	376	SE	nA	ssp5-rcp85	tot	2080	17144
ISR	376	SE	nA	ssp5-rcp85	tot	2090	17064
ISR	376	SE	nA	ssp5-rcp85	tot	2100	17687
ITA	380	N	nA	ssp1-rcp26	urb	2020	0
ITA	380	N	nA	ssp1-rcp26	urb	2030	89984
ITA	380	N	nA	ssp1-rcp26	urb	2040	400524
ITA	380	N	nA	ssp1-rcp26	urb	2050	299996
ITA	380	N	nA	ssp1-rcp26	urb	2060	211280
ITA	380	N	nA	ssp1-rcp26	urb	2070	160499
ITA	380	N	nA	ssp1-rcp26	urb	2080	128290
ITA	380	N	nA	ssp1-rcp26	urb	2090	101716
ITA	380	N	nA	ssp1-rcp26	urb	2100	81178
ITA	380	N	nA	ssp1-rcp26	rur	2020	1076
ITA	380	N	nA	ssp1-rcp26	rur	2030	65854
ITA	380	N	nA	ssp1-rcp26	rur	2040	219534
ITA	380	N	nA	ssp1-rcp26	rur	2050	102423
ITA	380	N	nA	ssp1-rcp26	rur	2060	47277
ITA	380	N	nA	ssp1-rcp26	rur	2070	26212
ITA	380	N	nA	ssp1-rcp26	rur	2080	15732
ITA	380	N	nA	ssp1-rcp26	rur	2090	10332
ITA	380	N	nA	ssp1-rcp26	rur	2100	7059
ITA	380	N	nA	ssp1-rcp26	tot	2020	1046
ITA	380	N	nA	ssp1-rcp26	tot	2030	155838
ITA	380	N	nA	ssp1-rcp26	tot	2040	620059
ITA	380	N	nA	ssp1-rcp26	tot	2050	402420
ITA	380	N	nA	ssp1-rcp26	tot	2060	258557
ITA	380	N	nA	ssp1-rcp26	tot	2070	186712
ITA	380	N	nA	ssp1-rcp26	tot	2080	144022
ITA	380	N	nA	ssp1-rcp26	tot	2090	112048
ITA	380	N	nA	ssp1-rcp26	tot	2100	88237
ITA	380	N	nA	ssp3-rcp45	urb	2020	0
ITA	380	N	nA	ssp3-rcp45	urb	2030	146364
ITA	380	N	nA	ssp3-rcp45	urb	2040	383171
ITA	380	N	nA	ssp3-rcp45	urb	2050	229242
ITA	380	N	nA	ssp3-rcp45	urb	2060	155267
ITA	380	N	nA	ssp3-rcp45	urb	2070	108917
ITA	380	N	nA	ssp3-rcp45	urb	2080	78533
ITA	380	N	nA	ssp3-rcp45	urb	2090	58369
ITA	380	N	nA	ssp3-rcp45	urb	2100	43679
ITA	380	N	nA	ssp3-rcp45	rur	2020	1381
ITA	380	N	nA	ssp3-rcp45	rur	2030	103532
ITA	380	N	nA	ssp3-rcp45	rur	2040	278679
ITA	380	N	nA	ssp3-rcp45	rur	2050	107264
ITA	380	N	nA	ssp3-rcp45	rur	2060	58986
ITA	380	N	nA	ssp3-rcp45	rur	2070	38021
ITA	380	N	nA	ssp3-rcp45	rur	2080	25777
ITA	380	N	nA	ssp3-rcp45	rur	2090	18767
ITA	380	N	nA	ssp3-rcp45	rur	2100	13919
ITA	380	N	nA	ssp3-rcp45	tot	2020	1342
ITA	380	N	nA	ssp3-rcp45	tot	2030	249896
ITA	380	N	nA	ssp3-rcp45	tot	2040	661849
ITA	380	N	nA	ssp3-rcp45	tot	2050	336506
ITA	380	N	nA	ssp3-rcp45	tot	2060	214253
ITA	380	N	nA	ssp3-rcp45	tot	2070	146938
ITA	380	N	nA	ssp3-rcp45	tot	2080	104310
ITA	380	N	nA	ssp3-rcp45	tot	2090	77136
ITA	380	N	nA	ssp3-rcp45	tot	2100	57599
ITA	380	N	nA	ssp5-rcp85	urb	2020	0
ITA	380	N	nA	ssp5-rcp85	urb	2030	135261
ITA	380	N	nA	ssp5-rcp85	urb	2040	503491
ITA	380	N	nA	ssp5-rcp85	urb	2050	324270
ITA	380	N	nA	ssp5-rcp85	urb	2060	227115
ITA	380	N	nA	ssp5-rcp85	urb	2070	175390
ITA	380	N	nA	ssp5-rcp85	urb	2080	142524
ITA	380	N	nA	ssp5-rcp85	urb	2090	122363
ITA	380	N	nA	ssp5-rcp85	urb	2100	113009
ITA	380	N	nA	ssp5-rcp85	rur	2020	1381
ITA	380	N	nA	ssp5-rcp85	rur	2030	56800
ITA	380	N	nA	ssp5-rcp85	rur	2040	202078
ITA	380	N	nA	ssp5-rcp85	rur	2050	58139
ITA	380	N	nA	ssp5-rcp85	rur	2060	29205
ITA	380	N	nA	ssp5-rcp85	rur	2070	18535
ITA	380	N	nA	ssp5-rcp85	rur	2080	12691
ITA	380	N	nA	ssp5-rcp85	rur	2090	8591
ITA	380	N	nA	ssp5-rcp85	rur	2100	6711
ITA	380	N	nA	ssp5-rcp85	tot	2020	1342
ITA	380	N	nA	ssp5-rcp85	tot	2030	192061
ITA	380	N	nA	ssp5-rcp85	tot	2040	705569
ITA	380	N	nA	ssp5-rcp85	tot	2050	382409
ITA	380	N	nA	ssp5-rcp85	tot	2060	256319
ITA	380	N	nA	ssp5-rcp85	tot	2070	193925
ITA	380	N	nA	ssp5-rcp85	tot	2080	155216
ITA	380	N	nA	ssp5-rcp85	tot	2090	130954
ITA	380	N	nA	ssp5-rcp85	tot	2100	119720
LBN	422	SE	nA	ssp1-rcp26	urb	2020	0
LBN	422	SE	nA	ssp1-rcp26	urb	2030	78642
LBN	422	SE	nA	ssp1-rcp26	urb	2040	46308
LBN	422	SE	nA	ssp1-rcp26	urb	2050	31956
LBN	422	SE	nA	ssp1-rcp26	urb	2060	23279
LBN	422	SE	nA	ssp1-rcp26	urb	2070	17637
LBN	422	SE	nA	ssp1-rcp26	urb	2080	13782
LBN	422	SE	nA	ssp1-rcp26	urb	2090	10814
LBN	422	SE	nA	ssp1-rcp26	urb	2100	8476
LBN	422	SE	nA	ssp1-rcp26	rur	2020	0
LBN	422	SE	nA	ssp1-rcp26	rur	2030	11907
LBN	422	SE	nA	ssp1-rcp26	rur	2040	4157
LBN	422	SE	nA	ssp1-rcp26	rur	2050	1934
LBN	422	SE	nA	ssp1-rcp26	rur	2060	1051
LBN	422	SE	nA	ssp1-rcp26	rur	2070	735
LBN	422	SE	nA	ssp1-rcp26	rur	2080	401
LBN	422	SE	nA	ssp1-rcp26	rur	2090	261
LBN	422	SE	nA	ssp1-rcp26	rur	2100	211
LBN	422	SE	nA	ssp1-rcp26	tot	2020	0
LBN	422	SE	nA	ssp1-rcp26	tot	2030	90549
LBN	422	SE	nA	ssp1-rcp26	tot	2040	50465
LBN	422	SE	nA	ssp1-rcp26	tot	2050	33890
LBN	422	SE	nA	ssp1-rcp26	tot	2060	24330
LBN	422	SE	nA	ssp1-rcp26	tot	2070	18372
LBN	422	SE	nA	ssp1-rcp26	tot	2080	14183
LBN	422	SE	nA	ssp1-rcp26	tot	2090	11075
LBN	422	SE	nA	ssp1-rcp26	tot	2100	8687
LBN	422	SE	nA	ssp3-rcp45	urb	2020	74861
LBN	422	SE	nA	ssp3-rcp45	urb	2030	42486
LBN	422	SE	nA	ssp3-rcp45	urb	2040	33438
LBN	422	SE	nA	ssp3-rcp45	urb	2050	26111
LBN	422	SE	nA	ssp3-rcp45	urb	2060	21114
LBN	422	SE	nA	ssp3-rcp45	urb	2070	17500
LBN	422	SE	nA	ssp3-rcp45	urb	2080	14535
LBN	422	SE	nA	ssp3-rcp45	urb	2090	12393
LBN	422	SE	nA	ssp3-rcp45	urb	2100	11018
LBN	422	SE	nA	ssp3-rcp45	rur	2020	9614
LBN	422	SE	nA	ssp3-rcp45	rur	2030	7884
LBN	422	SE	nA	ssp3-rcp45	rur	2040	2661
LBN	422	SE	nA	ssp3-rcp45	rur	2050	1525
LBN	422	SE	nA	ssp3-rcp45	rur	2060	976
LBN	422	SE	nA	ssp3-rcp45	rur	2070	674
LBN	422	SE	nA	ssp3-rcp45	rur	2080	457
LBN	422	SE	nA	ssp3-rcp45	rur	2090	369
LBN	422	SE	nA	ssp3-rcp45	rur	2100	378
LBN	422	SE	nA	ssp3-rcp45	tot	2020	83311
LBN	422	SE	nA	ssp3-rcp45	tot	2030	50370
LBN	422	SE	nA	ssp3-rcp45	tot	2040	36099
LBN	422	SE	nA	ssp3-rcp45	tot	2050	27637
LBN	422	SE	nA	ssp3-rcp45	tot	2060	22090
LBN	422	SE	nA	ssp3-rcp45	tot	2070	18174
LBN	422	SE	nA	ssp3-rcp45	tot	2080	14992
LBN	422	SE	nA	ssp3-rcp45	tot	2090	12762
LBN	422	SE	nA	ssp3-rcp45	tot	2100	11397
LBN	422	SE	nA	ssp5-rcp85	urb	2020	0
LBN	422	SE	nA	ssp5-rcp85	urb	2030	80161
LBN	422	SE	nA	ssp5-rcp85	urb	2040	48192
LBN	422	SE	nA	ssp5-rcp85	urb	2050	33151
LBN	422	SE	nA	ssp5-rcp85	urb	2060	24457
LBN	422	SE	nA	ssp5-rcp85	urb	2070	18286
LBN	422	SE	nA	ssp5-rcp85	urb	2080	13505
LBN	422	SE	nA	ssp5-rcp85	urb	2090	10260
LBN	422	SE	nA	ssp5-rcp85	urb	2100	7633
LBN	422	SE	nA	ssp5-rcp85	rur	2020	0
LBN	422	SE	nA	ssp5-rcp85	rur	2030	10751
LBN	422	SE	nA	ssp5-rcp85	rur	2040	3351
LBN	422	SE	nA	ssp5-rcp85	rur	2050	1466
LBN	422	SE	nA	ssp5-rcp85	rur	2060	657
LBN	422	SE	nA	ssp5-rcp85	rur	2070	308
LBN	422	SE	nA	ssp5-rcp85	rur	2080	214
LBN	422	SE	nA	ssp5-rcp85	rur	2090	110
LBN	422	SE	nA	ssp5-rcp85	rur	2100	92
LBN	422	SE	nA	ssp5-rcp85	tot	2020	0
LBN	422	SE	nA	ssp5-rcp85	tot	2030	90912
LBN	422	SE	nA	ssp5-rcp85	tot	2040	51543
LBN	422	SE	nA	ssp5-rcp85	tot	2050	34617
LBN	422	SE	nA	ssp5-rcp85	tot	2060	25115
LBN	422	SE	nA	ssp5-rcp85	tot	2070	18594
LBN	422	SE	nA	ssp5-rcp85	tot	2080	13719
LBN	422	SE	nA	ssp5-rcp85	tot	2090	10370
LBN	422	SE	nA	ssp5-rcp85	tot	2100	7726
LBY	434	SE	nA	ssp1-rcp26	urb	2020	67900
LBY	434	SE	nA	ssp1-rcp26	urb	2030	34128
LBY	434	SE	nA	ssp1-rcp26	urb	2040	25720
LBY	434	SE	nA	ssp1-rcp26	urb	2050	22808
LBY	434	SE	nA	ssp1-rcp26	urb	2060	18357
LBY	434	SE	nA	ssp1-rcp26	urb	2070	14968
LBY	434	SE	nA	ssp1-rcp26	urb	2080	12198
LBY	434	SE	nA	ssp1-rcp26	urb	2090	10217
LBY	434	SE	nA	ssp1-rcp26	urb	2100	9360
LBY	434	SE	nA	ssp1-rcp26	rur	2020	24386
LBY	434	SE	nA	ssp1-rcp26	rur	2030	18704
LBY	434	SE	nA	ssp1-rcp26	rur	2040	7863
LBY	434	SE	nA	ssp1-rcp26	rur	2050	2803
LBY	434	SE	nA	ssp1-rcp26	rur	2060	1006
LBY	434	SE	nA	ssp1-rcp26	rur	2070	556
LBY	434	SE	nA	ssp1-rcp26	rur	2080	202
LBY	434	SE	nA	ssp1-rcp26	rur	2090	196
LBY	434	SE	nA	ssp1-rcp26	rur	2100	17
LBY	434	SE	nA	ssp1-rcp26	tot	2020	91941
LBY	434	SE	nA	ssp1-rcp26	tot	2030	52831
LBY	434	SE	nA	ssp1-rcp26	tot	2040	33583
LBY	434	SE	nA	ssp1-rcp26	tot	2050	25611
LBY	434	SE	nA	ssp1-rcp26	tot	2060	19363
LBY	434	SE	nA	ssp1-rcp26	tot	2070	15524
LBY	434	SE	nA	ssp1-rcp26	tot	2080	12400
LBY	434	SE	nA	ssp1-rcp26	tot	2090	10414
LBY	434	SE	nA	ssp1-rcp26	tot	2100	9377
LBY	434	SE	nA	ssp3-rcp45	urb	2020	68116
LBY	434	SE	nA	ssp3-rcp45	urb	2030	44565
LBY	434	SE	nA	ssp3-rcp45	urb	2040	33590
LBY	434	SE	nA	ssp3-rcp45	urb	2050	30425
LBY	434	SE	nA	ssp3-rcp45	urb	2060	25162
LBY	434	SE	nA	ssp3-rcp45	urb	2070	22582
LBY	434	SE	nA	ssp3-rcp45	urb	2080	20204
LBY	434	SE	nA	ssp3-rcp45	urb	2090	18535
LBY	434	SE	nA	ssp3-rcp45	urb	2100	17120
LBY	434	SE	nA	ssp3-rcp45	rur	2020	24991
LBY	434	SE	nA	ssp3-rcp45	rur	2030	10056
LBY	434	SE	nA	ssp3-rcp45	rur	2040	6280
LBY	434	SE	nA	ssp3-rcp45	rur	2050	4478
LBY	434	SE	nA	ssp3-rcp45	rur	2060	3607
LBY	434	SE	nA	ssp3-rcp45	rur	2070	2684
LBY	434	SE	nA	ssp3-rcp45	rur	2080	1884
LBY	434	SE	nA	ssp3-rcp45	rur	2090	1477
LBY	434	SE	nA	ssp3-rcp45	rur	2100	1110
LBY	434	SE	nA	ssp3-rcp45	tot	2020	92725
LBY	434	SE	nA	ssp3-rcp45	tot	2030	54621
LBY	434	SE	nA	ssp3-rcp45	tot	2040	39871
LBY	434	SE	nA	ssp3-rcp45	tot	2050	34903
LBY	434	SE	nA	ssp3-rcp45	tot	2060	28769
LBY	434	SE	nA	ssp3-rcp45	tot	2070	25266
LBY	434	SE	nA	ssp3-rcp45	tot	2080	22088
LBY	434	SE	nA	ssp3-rcp45	tot	2090	20011
LBY	434	SE	nA	ssp3-rcp45	tot	2100	18229
LBY	434	SE	nA	ssp5-rcp85	urb	2020	68019
LBY	434	SE	nA	ssp5-rcp85	urb	2030	46053
LBY	434	SE	nA	ssp5-rcp85	urb	2040	34923
LBY	434	SE	nA	ssp5-rcp85	urb	2050	30846
LBY	434	SE	nA	ssp5-rcp85	urb	2060	24369
LBY	434	SE	nA	ssp5-rcp85	urb	2070	21195
LBY	434	SE	nA	ssp5-rcp85	urb	2080	17110
LBY	434	SE	nA	ssp5-rcp85	urb	2090	14079
LBY	434	SE	nA	ssp5-rcp85	urb	2100	11811
LBY	434	SE	nA	ssp5-rcp85	rur	2020	24435
LBY	434	SE	nA	ssp5-rcp85	rur	2030	8060
LBY	434	SE	nA	ssp5-rcp85	rur	2040	3319
LBY	434	SE	nA	ssp5-rcp85	rur	2050	1889
LBY	434	SE	nA	ssp5-rcp85	rur	2060	1312
LBY	434	SE	nA	ssp5-rcp85	rur	2070	661
LBY	434	SE	nA	ssp5-rcp85	rur	2080	310
LBY	434	SE	nA	ssp5-rcp85	rur	2090	132
LBY	434	SE	nA	ssp5-rcp85	rur	2100	53
LBY	434	SE	nA	ssp5-rcp85	tot	2020	92108
LBY	434	SE	nA	ssp5-rcp85	tot	2030	54113
LBY	434	SE	nA	ssp5-rcp85	tot	2040	38242
LBY	434	SE	nA	ssp5-rcp85	tot	2050	32734
LBY	434	SE	nA	ssp5-rcp85	tot	2060	25681
LBY	434	SE	nA	ssp5-rcp85	tot	2070	21856
LBY	434	SE	nA	ssp5-rcp85	tot	2080	17420
LBY	434	SE	nA	ssp5-rcp85	tot	2090	14211
LBY	434	SE	nA	ssp5-rcp85	tot	2100	11864
MAR	504	SE	nA	ssp1-rcp26	urb	2020	17999
MAR	504	SE	nA	ssp1-rcp26	urb	2030	9818
MAR	504	SE	nA	ssp1-rcp26	urb	2040	8026
MAR	504	SE	nA	ssp1-rcp26	urb	2050	7186
MAR	504	SE	nA	ssp1-rcp26	urb	2060	6206
MAR	504	SE	nA	ssp1-rcp26	urb	2070	5252
MAR	504	SE	nA	ssp1-rcp26	urb	2080	4364
MAR	504	SE	nA	ssp1-rcp26	urb	2090	3554
MAR	504	SE	nA	ssp1-rcp26	urb	2100	2845
MAR	504	SE	nA	ssp1-rcp26	rur	2020	41878
MAR	504	SE	nA	ssp1-rcp26	rur	2030	23591
MAR	504	SE	nA	ssp1-rcp26	rur	2040	13728
MAR	504	SE	nA	ssp1-rcp26	rur	2050	7217
MAR	504	SE	nA	ssp1-rcp26	rur	2060	2696
MAR	504	SE	nA	ssp1-rcp26	rur	2070	1243
MAR	504	SE	nA	ssp1-rcp26	rur	2080	831
MAR	504	SE	nA	ssp1-rcp26	rur	2090	625
MAR	504	SE	nA	ssp1-rcp26	rur	2100	532
MAR	504	SE	nA	ssp1-rcp26	tot	2020	60218
MAR	504	SE	nA	ssp1-rcp26	tot	2030	33409
MAR	504	SE	nA	ssp1-rcp26	tot	2040	21754
MAR	504	SE	nA	ssp1-rcp26	tot	2050	14403
MAR	504	SE	nA	ssp1-rcp26	tot	2060	8901
MAR	504	SE	nA	ssp1-rcp26	tot	2070	6494
MAR	504	SE	nA	ssp1-rcp26	tot	2080	5194
MAR	504	SE	nA	ssp1-rcp26	tot	2090	4178
MAR	504	SE	nA	ssp1-rcp26	tot	2100	3377
MAR	504	SE	nA	ssp3-rcp45	urb	2020	17999
MAR	504	SE	nA	ssp3-rcp45	urb	2030	9773
MAR	504	SE	nA	ssp3-rcp45	urb	2040	7843
MAR	504	SE	nA	ssp3-rcp45	urb	2050	6973
MAR	504	SE	nA	ssp3-rcp45	urb	2060	6669
MAR	504	SE	nA	ssp3-rcp45	urb	2070	6674
MAR	504	SE	nA	ssp3-rcp45	urb	2080	6457
MAR	504	SE	nA	ssp3-rcp45	urb	2090	6301
MAR	504	SE	nA	ssp3-rcp45	urb	2100	6362
MAR	504	SE	nA	ssp3-rcp45	rur	2020	41882
MAR	504	SE	nA	ssp3-rcp45	rur	2030	23042
MAR	504	SE	nA	ssp3-rcp45	rur	2040	15416
MAR	504	SE	nA	ssp3-rcp45	rur	2050	11117
MAR	504	SE	nA	ssp3-rcp45	rur	2060	8407
MAR	504	SE	nA	ssp3-rcp45	rur	2070	6340
MAR	504	SE	nA	ssp3-rcp45	rur	2080	5143
MAR	504	SE	nA	ssp3-rcp45	rur	2090	4483
MAR	504	SE	nA	ssp3-rcp45	rur	2100	4032
MAR	504	SE	nA	ssp3-rcp45	tot	2020	60222
MAR	504	SE	nA	ssp3-rcp45	tot	2030	32816
MAR	504	SE	nA	ssp3-rcp45	tot	2040	23259
MAR	504	SE	nA	ssp3-rcp45	tot	2050	18090
MAR	504	SE	nA	ssp3-rcp45	tot	2060	15076
MAR	504	SE	nA	ssp3-rcp45	tot	2070	13014
MAR	504	SE	nA	ssp3-rcp45	tot	2080	11600
MAR	504	SE	nA	ssp3-rcp45	tot	2090	10785
MAR	504	SE	nA	ssp3-rcp45	tot	2100	10394
MAR	504	SE	nA	ssp5-rcp85	urb	2020	17999
MAR	504	SE	nA	ssp5-rcp85	urb	2030	11598
MAR	504	SE	nA	ssp5-rcp85	urb	2040	8689
MAR	504	SE	nA	ssp5-rcp85	urb	2050	7181
MAR	504	SE	nA	ssp5-rcp85	urb	2060	5980
MAR	504	SE	nA	ssp5-rcp85	urb	2070	4792
MAR	504	SE	nA	ssp5-rcp85	urb	2080	4003
MAR	504	SE	nA	ssp5-rcp85	urb	2090	3149
MAR	504	SE	nA	ssp5-rcp85	urb	2100	2691
MAR	504	SE	nA	ssp5-rcp85	rur	2020	41878
MAR	504	SE	nA	ssp5-rcp85	rur	2030	20403
MAR	504	SE	nA	ssp5-rcp85	rur	2040	11886
MAR	504	SE	nA	ssp5-rcp85	rur	2050	6584
MAR	504	SE	nA	ssp5-rcp85	rur	2060	2937
MAR	504	SE	nA	ssp5-rcp85	rur	2070	828
MAR	504	SE	nA	ssp5-rcp85	rur	2080	360
MAR	504	SE	nA	ssp5-rcp85	rur	2090	198
MAR	504	SE	nA	ssp5-rcp85	rur	2100	128
MAR	504	SE	nA	ssp5-rcp85	tot	2020	60218
MAR	504	SE	nA	ssp5-rcp85	tot	2030	32001
MAR	504	SE	nA	ssp5-rcp85	tot	2040	20575
MAR	504	SE	nA	ssp5-rcp85	tot	2050	13765
MAR	504	SE	nA	ssp5-rcp85	tot	2060	8918
MAR	504	SE	nA	ssp5-rcp85	tot	2070	5620
MAR	504	SE	nA	ssp5-rcp85	tot	2080	4363
MAR	504	SE	nA	ssp5-rcp85	tot	2090	3348
MAR	504	SE	nA	ssp5-rcp85	tot	2100	2819
MCO	492	N	nA	ssp1-rcp26	urb	2020	0
MCO	492	N	nA	ssp1-rcp26	urb	2030	0
MCO	492	N	nA	ssp1-rcp26	urb	2040	0
MCO	492	N	nA	ssp1-rcp26	urb	2050	10878
MCO	492	N	nA	ssp1-rcp26	urb	2060	4933
MCO	492	N	nA	ssp1-rcp26	urb	2070	2861
MCO	492	N	nA	ssp1-rcp26	urb	2080	6369
MCO	492	N	nA	ssp1-rcp26	urb	2090	6947
MCO	492	N	nA	ssp1-rcp26	urb	2100	7214
MCO	492	N	nA	ssp1-rcp26	rur	2020	0
MCO	492	N	nA	ssp1-rcp26	rur	2030	0
MCO	492	N	nA	ssp1-rcp26	rur	2040	0
MCO	492	N	nA	ssp1-rcp26	rur	2050	0
MCO	492	N	nA	ssp1-rcp26	rur	2060	0
MCO	492	N	nA	ssp1-rcp26	rur	2070	0
MCO	492	N	nA	ssp1-rcp26	rur	2080	0
MCO	492	N	nA	ssp1-rcp26	rur	2090	0
MCO	492	N	nA	ssp1-rcp26	rur	2100	0
MCO	492	N	nA	ssp1-rcp26	tot	2020	0
MCO	492	N	nA	ssp1-rcp26	tot	2030	0
MCO	492	N	nA	ssp1-rcp26	tot	2040	0
MCO	492	N	nA	ssp1-rcp26	tot	2050	10878
MCO	492	N	nA	ssp1-rcp26	tot	2060	4933
MCO	492	N	nA	ssp1-rcp26	tot	2070	2861
MCO	492	N	nA	ssp1-rcp26	tot	2080	6369
MCO	492	N	nA	ssp1-rcp26	tot	2090	6947
MCO	492	N	nA	ssp1-rcp26	tot	2100	7214
MCO	492	N	nA	ssp3-rcp45	urb	2020	0
MCO	492	N	nA	ssp3-rcp45	urb	2030	0
MCO	492	N	nA	ssp3-rcp45	urb	2040	3090
MCO	492	N	nA	ssp3-rcp45	urb	2050	9717
MCO	492	N	nA	ssp3-rcp45	urb	2060	8813
MCO	492	N	nA	ssp3-rcp45	urb	2070	8476
MCO	492	N	nA	ssp3-rcp45	urb	2080	8795
MCO	492	N	nA	ssp3-rcp45	urb	2090	9484
MCO	492	N	nA	ssp3-rcp45	urb	2100	10342
MCO	492	N	nA	ssp3-rcp45	rur	2020	0
MCO	492	N	nA	ssp3-rcp45	rur	2030	0
MCO	492	N	nA	ssp3-rcp45	rur	2040	0
MCO	492	N	nA	ssp3-rcp45	rur	2050	0
MCO	492	N	nA	ssp3-rcp45	rur	2060	0
MCO	492	N	nA	ssp3-rcp45	rur	2070	0
MCO	492	N	nA	ssp3-rcp45	rur	2080	0
MCO	492	N	nA	ssp3-rcp45	rur	2090	0
MCO	492	N	nA	ssp3-rcp45	rur	2100	0
MCO	492	N	nA	ssp3-rcp45	tot	2020	0
MCO	492	N	nA	ssp3-rcp45	tot	2030	0
MCO	492	N	nA	ssp3-rcp45	tot	2040	3090
MCO	492	N	nA	ssp3-rcp45	tot	2050	9717
MCO	492	N	nA	ssp3-rcp45	tot	2060	8813
MCO	492	N	nA	ssp3-rcp45	tot	2070	8476
MCO	492	N	nA	ssp3-rcp45	tot	2080	8795
MCO	492	N	nA	ssp3-rcp45	tot	2090	9484
MCO	492	N	nA	ssp3-rcp45	tot	2100	10342
MCO	492	N	nA	ssp5-rcp85	urb	2020	0
MCO	492	N	nA	ssp5-rcp85	urb	2030	0
MCO	492	N	nA	ssp5-rcp85	urb	2040	0
MCO	492	N	nA	ssp5-rcp85	urb	2050	11593
MCO	492	N	nA	ssp5-rcp85	urb	2060	9414
MCO	492	N	nA	ssp5-rcp85	urb	2070	8697
MCO	492	N	nA	ssp5-rcp85	urb	2080	8887
MCO	492	N	nA	ssp5-rcp85	urb	2090	10036
MCO	492	N	nA	ssp5-rcp85	urb	2100	10975
MCO	492	N	nA	ssp5-rcp85	rur	2020	0
MCO	492	N	nA	ssp5-rcp85	rur	2030	0
MCO	492	N	nA	ssp5-rcp85	rur	2040	0
MCO	492	N	nA	ssp5-rcp85	rur	2050	0
MCO	492	N	nA	ssp5-rcp85	rur	2060	0
MCO	492	N	nA	ssp5-rcp85	rur	2070	0
MCO	492	N	nA	ssp5-rcp85	rur	2080	0
MCO	492	N	nA	ssp5-rcp85	rur	2090	0
MCO	492	N	nA	ssp5-rcp85	rur	2100	0
MCO	492	N	nA	ssp5-rcp85	tot	2020	0
MCO	492	N	nA	ssp5-rcp85	tot	2030	0
MCO	492	N	nA	ssp5-rcp85	tot	2040	0
MCO	492	N	nA	ssp5-rcp85	tot	2050	11593
MCO	492	N	nA	ssp5-rcp85	tot	2060	9414
MCO	492	N	nA	ssp5-rcp85	tot	2070	8697
MCO	492	N	nA	ssp5-rcp85	tot	2080	8887
MCO	492	N	nA	ssp5-rcp85	tot	2090	10036
MCO	492	N	nA	ssp5-rcp85	tot	2100	10975
MLT	470	N	nA	ssp1-rcp26	urb	2020	17682
MLT	470	N	nA	ssp1-rcp26	urb	2030	9727
MLT	470	N	nA	ssp1-rcp26	urb	2040	7478
MLT	470	N	nA	ssp1-rcp26	urb	2050	5863
MLT	470	N	nA	ssp1-rcp26	urb	2060	4650
MLT	470	N	nA	ssp1-rcp26	urb	2070	3636
MLT	470	N	nA	ssp1-rcp26	urb	2080	2905
MLT	470	N	nA	ssp1-rcp26	urb	2090	2198
MLT	470	N	nA	ssp1-rcp26	urb	2100	1636
MLT	470	N	nA	ssp1-rcp26	rur	2020	4078
MLT	470	N	nA	ssp1-rcp26	rur	2030	1960
MLT	470	N	nA	ssp1-rcp26	rur	2040	679
MLT	470	N	nA	ssp1-rcp26	rur	2050	293
MLT	470	N	nA	ssp1-rcp26	rur	2060	126
MLT	470	N	nA	ssp1-rcp26	rur	2070	117
MLT	470	N	nA	ssp1-rcp26	rur	2080	57
MLT	470	N	nA	ssp1-rcp26	rur	2090	73
MLT	470	N	nA	ssp1-rcp26	rur	2100	30
MLT	470	N	nA	ssp1-rcp26	tot	2020	21108
MLT	470	N	nA	ssp1-rcp26	tot	2030	11686
MLT	470	N	nA	ssp1-rcp26	tot	2040	8157
MLT	470	N	nA	ssp1-rcp26	tot	2050	6156
MLT	470	N	nA	ssp1-rcp26	tot	2060	4776
MLT	470	N	nA	ssp1-rcp26	tot	2070	3753
MLT	470	N	nA	ssp1-rcp26	tot	2080	2962
MLT	470	N	nA	ssp1-rcp26	tot	2090	2271
MLT	470	N	nA	ssp1-rcp26	tot	2100	1666
MLT	470	N	nA	ssp3-rcp45	urb	2020	17682
MLT	470	N	nA	ssp3-rcp45	urb	2030	9163
MLT	470	N	nA	ssp3-rcp45	urb	2040	6816
MLT	470	N	nA	ssp3-rcp45	urb	2050	5215
MLT	470	N	nA	ssp3-rcp45	urb	2060	4128
MLT	470	N	nA	ssp3-rcp45	urb	2070	3404
MLT	470	N	nA	ssp3-rcp45	urb	2080	2858
MLT	470	N	nA	ssp3-rcp45	urb	2090	2445
MLT	470	N	nA	ssp3-rcp45	urb	2100	2170
MLT	470	N	nA	ssp3-rcp45	rur	2020	4085
MLT	470	N	nA	ssp3-rcp45	rur	2030	2173
MLT	470	N	nA	ssp3-rcp45	rur	2040	799
MLT	470	N	nA	ssp3-rcp45	rur	2050	352
MLT	470	N	nA	ssp3-rcp45	rur	2060	164
MLT	470	N	nA	ssp3-rcp45	rur	2070	86
MLT	470	N	nA	ssp3-rcp45	rur	2080	52
MLT	470	N	nA	ssp3-rcp45	rur	2090	37
MLT	470	N	nA	ssp3-rcp45	rur	2100	48
MLT	470	N	nA	ssp3-rcp45	tot	2020	21114
MLT	470	N	nA	ssp3-rcp45	tot	2030	11336
MLT	470	N	nA	ssp3-rcp45	tot	2040	7615
MLT	470	N	nA	ssp3-rcp45	tot	2050	5567
MLT	470	N	nA	ssp3-rcp45	tot	2060	4291
MLT	470	N	nA	ssp3-rcp45	tot	2070	3491
MLT	470	N	nA	ssp3-rcp45	tot	2080	2910
MLT	470	N	nA	ssp3-rcp45	tot	2090	2482
MLT	470	N	nA	ssp3-rcp45	tot	2100	2218
MLT	470	N	nA	ssp5-rcp85	urb	2020	17682
MLT	470	N	nA	ssp5-rcp85	urb	2030	9213
MLT	470	N	nA	ssp5-rcp85	urb	2040	6887
MLT	470	N	nA	ssp5-rcp85	urb	2050	5375
MLT	470	N	nA	ssp5-rcp85	urb	2060	4247
MLT	470	N	nA	ssp5-rcp85	urb	2070	3388
MLT	470	N	nA	ssp5-rcp85	urb	2080	2642
MLT	470	N	nA	ssp5-rcp85	urb	2090	2011
MLT	470	N	nA	ssp5-rcp85	urb	2100	1438
MLT	470	N	nA	ssp5-rcp85	rur	2020	4085
MLT	470	N	nA	ssp5-rcp85	rur	2030	2171
MLT	470	N	nA	ssp5-rcp85	rur	2040	830
MLT	470	N	nA	ssp5-rcp85	rur	2050	397
MLT	470	N	nA	ssp5-rcp85	rur	2060	194
MLT	470	N	nA	ssp5-rcp85	rur	2070	87
MLT	470	N	nA	ssp5-rcp85	rur	2080	73
MLT	470	N	nA	ssp5-rcp85	rur	2090	25
MLT	470	N	nA	ssp5-rcp85	rur	2100	15
MLT	470	N	nA	ssp5-rcp85	tot	2020	21114
MLT	470	N	nA	ssp5-rcp85	tot	2030	11384
MLT	470	N	nA	ssp5-rcp85	tot	2040	7717
MLT	470	N	nA	ssp5-rcp85	tot	2050	5772
MLT	470	N	nA	ssp5-rcp85	tot	2060	4440
MLT	470	N	nA	ssp5-rcp85	tot	2070	3475
MLT	470	N	nA	ssp5-rcp85	tot	2080	2715
MLT	470	N	nA	ssp5-rcp85	tot	2090	2036
MLT	470	N	nA	ssp5-rcp85	tot	2100	1453
MNE	499	SE	nA	ssp1-rcp26	urb	2020	0
MNE	499	SE	nA	ssp1-rcp26	urb	2030	0
MNE	499	SE	nA	ssp1-rcp26	urb	2040	11581
MNE	499	SE	nA	ssp1-rcp26	urb	2050	6903
MNE	499	SE	nA	ssp1-rcp26	urb	2060	4624
MNE	499	SE	nA	ssp1-rcp26	urb	2070	3326
MNE	499	SE	nA	ssp1-rcp26	urb	2080	2557
MNE	499	SE	nA	ssp1-rcp26	urb	2090	1979
MNE	499	SE	nA	ssp1-rcp26	urb	2100	1502
MNE	499	SE	nA	ssp1-rcp26	rur	2020	0
MNE	499	SE	nA	ssp1-rcp26	rur	2030	0
MNE	499	SE	nA	ssp1-rcp26	rur	2040	9217
MNE	499	SE	nA	ssp1-rcp26	rur	2050	3365
MNE	499	SE	nA	ssp1-rcp26	rur	2060	1664
MNE	499	SE	nA	ssp1-rcp26	rur	2070	926
MNE	499	SE	nA	ssp1-rcp26	rur	2080	483
MNE	499	SE	nA	ssp1-rcp26	rur	2090	264
MNE	499	SE	nA	ssp1-rcp26	rur	2100	147
MNE	499	SE	nA	ssp1-rcp26	tot	2020	0
MNE	499	SE	nA	ssp1-rcp26	tot	2030	0
MNE	499	SE	nA	ssp1-rcp26	tot	2040	20798
MNE	499	SE	nA	ssp1-rcp26	tot	2050	10267
MNE	499	SE	nA	ssp1-rcp26	tot	2060	6288
MNE	499	SE	nA	ssp1-rcp26	tot	2070	4253
MNE	499	SE	nA	ssp1-rcp26	tot	2080	3039
MNE	499	SE	nA	ssp1-rcp26	tot	2090	2243
MNE	499	SE	nA	ssp1-rcp26	tot	2100	1649
MNE	499	SE	nA	ssp3-rcp45	urb	2020	0
MNE	499	SE	nA	ssp3-rcp45	urb	2030	0
MNE	499	SE	nA	ssp3-rcp45	urb	2040	11132
MNE	499	SE	nA	ssp3-rcp45	urb	2050	5991
MNE	499	SE	nA	ssp3-rcp45	urb	2060	3844
MNE	499	SE	nA	ssp3-rcp45	urb	2070	2787
MNE	499	SE	nA	ssp3-rcp45	urb	2080	2159
MNE	499	SE	nA	ssp3-rcp45	urb	2090	1760
MNE	499	SE	nA	ssp3-rcp45	urb	2100	1501
MNE	499	SE	nA	ssp3-rcp45	rur	2020	0
MNE	499	SE	nA	ssp3-rcp45	rur	2030	0
MNE	499	SE	nA	ssp3-rcp45	rur	2040	8397
MNE	499	SE	nA	ssp3-rcp45	rur	2050	3379
MNE	499	SE	nA	ssp3-rcp45	rur	2060	1957
MNE	499	SE	nA	ssp3-rcp45	rur	2070	1294
MNE	499	SE	nA	ssp3-rcp45	rur	2080	922
MNE	499	SE	nA	ssp3-rcp45	rur	2090	711
MNE	499	SE	nA	ssp3-rcp45	rur	2100	562
MNE	499	SE	nA	ssp3-rcp45	tot	2020	0
MNE	499	SE	nA	ssp3-rcp45	tot	2030	0
MNE	499	SE	nA	ssp3-rcp45	tot	2040	19529
MNE	499	SE	nA	ssp3-rcp45	tot	2050	9370
MNE	499	SE	nA	ssp3-rcp45	tot	2060	5801
MNE	499	SE	nA	ssp3-rcp45	tot	2070	4081
MNE	499	SE	nA	ssp3-rcp45	tot	2080	3082
MNE	499	SE	nA	ssp3-rcp45	tot	2090	2471
MNE	499	SE	nA	ssp3-rcp45	tot	2100	2063
MNE	499	SE	nA	ssp5-rcp85	urb	2020	0
MNE	499	SE	nA	ssp5-rcp85	urb	2030	0
MNE	499	SE	nA	ssp5-rcp85	urb	2040	14950
MNE	499	SE	nA	ssp5-rcp85	urb	2050	7680
MNE	499	SE	nA	ssp5-rcp85	urb	2060	4903
MNE	499	SE	nA	ssp5-rcp85	urb	2070	3522
MNE	499	SE	nA	ssp5-rcp85	urb	2080	2617
MNE	499	SE	nA	ssp5-rcp85	urb	2090	2004
MNE	499	SE	nA	ssp5-rcp85	urb	2100	1520
MNE	499	SE	nA	ssp5-rcp85	rur	2020	0
MNE	499	SE	nA	ssp5-rcp85	rur	2030	0
MNE	499	SE	nA	ssp5-rcp85	rur	2040	4921
MNE	499	SE	nA	ssp5-rcp85	rur	2050	2031
MNE	499	SE	nA	ssp5-rcp85	rur	2060	1147
MNE	499	SE	nA	ssp5-rcp85	rur	2070	658
MNE	499	SE	nA	ssp5-rcp85	rur	2080	371
MNE	499	SE	nA	ssp5-rcp85	rur	2090	176
MNE	499	SE	nA	ssp5-rcp85	rur	2100	89
MNE	499	SE	nA	ssp5-rcp85	tot	2020	0
MNE	499	SE	nA	ssp5-rcp85	tot	2030	0
MNE	499	SE	nA	ssp5-rcp85	tot	2040	19872
MNE	499	SE	nA	ssp5-rcp85	tot	2050	9711
MNE	499	SE	nA	ssp5-rcp85	tot	2060	6050
MNE	499	SE	nA	ssp5-rcp85	tot	2070	4180
MNE	499	SE	nA	ssp5-rcp85	tot	2080	2988
MNE	499	SE	nA	ssp5-rcp85	tot	2090	2181
MNE	499	SE	nA	ssp5-rcp85	tot	2100	1609
PSE	275	SE	nA	ssp1-rcp26	urb	2020	0
PSE	275	SE	nA	ssp1-rcp26	urb	2030	7239
PSE	275	SE	nA	ssp1-rcp26	urb	2040	6081
PSE	275	SE	nA	ssp1-rcp26	urb	2050	4913
PSE	275	SE	nA	ssp1-rcp26	urb	2060	3983
PSE	275	SE	nA	ssp1-rcp26	urb	2070	3070
PSE	275	SE	nA	ssp1-rcp26	urb	2080	2349
PSE	275	SE	nA	ssp1-rcp26	urb	2090	1742
PSE	275	SE	nA	ssp1-rcp26	urb	2100	1370
PSE	275	SE	nA	ssp1-rcp26	rur	2020	0
PSE	275	SE	nA	ssp1-rcp26	rur	2030	3983
PSE	275	SE	nA	ssp1-rcp26	rur	2040	1493
PSE	275	SE	nA	ssp1-rcp26	rur	2050	450
PSE	275	SE	nA	ssp1-rcp26	rur	2060	91
PSE	275	SE	nA	ssp1-rcp26	rur	2070	0
PSE	275	SE	nA	ssp1-rcp26	rur	2080	0
PSE	275	SE	nA	ssp1-rcp26	rur	2090	71
PSE	275	SE	nA	ssp1-rcp26	rur	2100	0
PSE	275	SE	nA	ssp1-rcp26	tot	2020	0
PSE	275	SE	nA	ssp1-rcp26	tot	2030	11222
PSE	275	SE	nA	ssp1-rcp26	tot	2040	7574
PSE	275	SE	nA	ssp1-rcp26	tot	2050	5363
PSE	275	SE	nA	ssp1-rcp26	tot	2060	4074
PSE	275	SE	nA	ssp1-rcp26	tot	2070	3070
PSE	275	SE	nA	ssp1-rcp26	tot	2080	2349
PSE	275	SE	nA	ssp1-rcp26	tot	2090	1813
PSE	275	SE	nA	ssp1-rcp26	tot	2100	1370
PSE	275	SE	nA	ssp3-rcp45	urb	2020	6212
PSE	275	SE	nA	ssp3-rcp45	urb	2030	5239
PSE	275	SE	nA	ssp3-rcp45	urb	2040	5179
PSE	275	SE	nA	ssp3-rcp45	urb	2050	5250
PSE	275	SE	nA	ssp3-rcp45	urb	2060	5166
PSE	275	SE	nA	ssp3-rcp45	urb	2070	5087
PSE	275	SE	nA	ssp3-rcp45	urb	2080	5049
PSE	275	SE	nA	ssp3-rcp45	urb	2090	5163
PSE	275	SE	nA	ssp3-rcp45	urb	2100	5254
PSE	275	SE	nA	ssp3-rcp45	rur	2020	3624
PSE	275	SE	nA	ssp3-rcp45	rur	2030	2452
PSE	275	SE	nA	ssp3-rcp45	rur	2040	1918
PSE	275	SE	nA	ssp3-rcp45	rur	2050	1722
PSE	275	SE	nA	ssp3-rcp45	rur	2060	1696
PSE	275	SE	nA	ssp3-rcp45	rur	2070	1726
PSE	275	SE	nA	ssp3-rcp45	rur	2080	1787
PSE	275	SE	nA	ssp3-rcp45	rur	2090	1912
PSE	275	SE	nA	ssp3-rcp45	rur	2100	2041
PSE	275	SE	nA	ssp3-rcp45	tot	2020	9951
PSE	275	SE	nA	ssp3-rcp45	tot	2030	7691
PSE	275	SE	nA	ssp3-rcp45	tot	2040	7097
PSE	275	SE	nA	ssp3-rcp45	tot	2050	6971
PSE	275	SE	nA	ssp3-rcp45	tot	2060	6862
PSE	275	SE	nA	ssp3-rcp45	tot	2070	6812
PSE	275	SE	nA	ssp3-rcp45	tot	2080	6836
PSE	275	SE	nA	ssp3-rcp45	tot	2090	7075
PSE	275	SE	nA	ssp3-rcp45	tot	2100	7295
PSE	275	SE	nA	ssp5-rcp85	urb	2020	0
PSE	275	SE	nA	ssp5-rcp85	urb	2030	8133
PSE	275	SE	nA	ssp5-rcp85	urb	2040	6358
PSE	275	SE	nA	ssp5-rcp85	urb	2050	4944
PSE	275	SE	nA	ssp5-rcp85	urb	2060	3482
PSE	275	SE	nA	ssp5-rcp85	urb	2070	2333
PSE	275	SE	nA	ssp5-rcp85	urb	2080	1486
PSE	275	SE	nA	ssp5-rcp85	urb	2090	840
PSE	275	SE	nA	ssp5-rcp85	urb	2100	544
PSE	275	SE	nA	ssp5-rcp85	rur	2020	0
PSE	275	SE	nA	ssp5-rcp85	rur	2030	3199
PSE	275	SE	nA	ssp5-rcp85	rur	2040	1332
PSE	275	SE	nA	ssp5-rcp85	rur	2050	445
PSE	275	SE	nA	ssp5-rcp85	rur	2060	100
PSE	275	SE	nA	ssp5-rcp85	rur	2070	7
PSE	275	SE	nA	ssp5-rcp85	rur	2080	0
PSE	275	SE	nA	ssp5-rcp85	rur	2090	57
PSE	275	SE	nA	ssp5-rcp85	rur	2100	0
PSE	275	SE	nA	ssp5-rcp85	tot	2020	0
PSE	275	SE	nA	ssp5-rcp85	tot	2030	11332
PSE	275	SE	nA	ssp5-rcp85	tot	2040	7690
PSE	275	SE	nA	ssp5-rcp85	tot	2050	5389
PSE	275	SE	nA	ssp5-rcp85	tot	2060	3582
PSE	275	SE	nA	ssp5-rcp85	tot	2070	2340
PSE	275	SE	nA	ssp5-rcp85	tot	2080	1486
PSE	275	SE	nA	ssp5-rcp85	tot	2090	898
PSE	275	SE	nA	ssp5-rcp85	tot	2100	544
SMR	674	N	nA	ssp1-rcp26	urb	2020	0
SMR	674	N	nA	ssp1-rcp26	urb	2030	0
SMR	674	N	nA	ssp1-rcp26	urb	2040	0
SMR	674	N	nA	ssp1-rcp26	urb	2050	0
SMR	674	N	nA	ssp1-rcp26	urb	2060	0
SMR	674	N	nA	ssp1-rcp26	urb	2070	0
SMR	674	N	nA	ssp1-rcp26	urb	2080	0
SMR	674	N	nA	ssp1-rcp26	urb	2090	0
SMR	674	N	nA	ssp1-rcp26	urb	2100	0
SMR	674	N	nA	ssp1-rcp26	rur	2020	0
SMR	674	N	nA	ssp1-rcp26	rur	2030	0
SMR	674	N	nA	ssp1-rcp26	rur	2040	0
SMR	674	N	nA	ssp1-rcp26	rur	2050	0
SMR	674	N	nA	ssp1-rcp26	rur	2060	0
SMR	674	N	nA	ssp1-rcp26	rur	2070	0
SMR	674	N	nA	ssp1-rcp26	rur	2080	0
SMR	674	N	nA	ssp1-rcp26	rur	2090	0
SMR	674	N	nA	ssp1-rcp26	rur	2100	0
SMR	674	N	nA	ssp1-rcp26	tot	2020	0
SMR	674	N	nA	ssp1-rcp26	tot	2030	0
SMR	674	N	nA	ssp1-rcp26	tot	2040	0
SMR	674	N	nA	ssp1-rcp26	tot	2050	0
SMR	674	N	nA	ssp1-rcp26	tot	2060	0
SMR	674	N	nA	ssp1-rcp26	tot	2070	0
SMR	674	N	nA	ssp1-rcp26	tot	2080	0
SMR	674	N	nA	ssp1-rcp26	tot	2090	0
SMR	674	N	nA	ssp1-rcp26	tot	2100	0
SMR	674	N	nA	ssp3-rcp45	urb	2020	0
SMR	674	N	nA	ssp3-rcp45	urb	2030	0
SMR	674	N	nA	ssp3-rcp45	urb	2040	0
SMR	674	N	nA	ssp3-rcp45	urb	2050	0
SMR	674	N	nA	ssp3-rcp45	urb	2060	0
SMR	674	N	nA	ssp3-rcp45	urb	2070	0
SMR	674	N	nA	ssp3-rcp45	urb	2080	0
SMR	674	N	nA	ssp3-rcp45	urb	2090	0
SMR	674	N	nA	ssp3-rcp45	urb	2100	0
SMR	674	N	nA	ssp3-rcp45	rur	2020	0
SMR	674	N	nA	ssp3-rcp45	rur	2030	0
SMR	674	N	nA	ssp3-rcp45	rur	2040	0
SMR	674	N	nA	ssp3-rcp45	rur	2050	0
SMR	674	N	nA	ssp3-rcp45	rur	2060	0
SMR	674	N	nA	ssp3-rcp45	rur	2070	0
SMR	674	N	nA	ssp3-rcp45	rur	2080	0
SMR	674	N	nA	ssp3-rcp45	rur	2090	0
SMR	674	N	nA	ssp3-rcp45	rur	2100	0
SMR	674	N	nA	ssp3-rcp45	tot	2020	0
SMR	674	N	nA	ssp3-rcp45	tot	2030	0
SMR	674	N	nA	ssp3-rcp45	tot	2040	0
SMR	674	N	nA	ssp3-rcp45	tot	2050	0
SMR	674	N	nA	ssp3-rcp45	tot	2060	0
SMR	674	N	nA	ssp3-rcp45	tot	2070	0
SMR	674	N	nA	ssp3-rcp45	tot	2080	0
SMR	674	N	nA	ssp3-rcp45	tot	2090	0
SMR	674	N	nA	ssp3-rcp45	tot	2100	0
SMR	674	N	nA	ssp5-rcp85	urb	2020	0
SMR	674	N	nA	ssp5-rcp85	urb	2030	0
SMR	674	N	nA	ssp5-rcp85	urb	2040	0
SMR	674	N	nA	ssp5-rcp85	urb	2050	0
SMR	674	N	nA	ssp5-rcp85	urb	2060	0
SMR	674	N	nA	ssp5-rcp85	urb	2070	0
SMR	674	N	nA	ssp5-rcp85	urb	2080	0
SMR	674	N	nA	ssp5-rcp85	urb	2090	0
SMR	674	N	nA	ssp5-rcp85	urb	2100	0
SMR	674	N	nA	ssp5-rcp85	rur	2020	0
SMR	674	N	nA	ssp5-rcp85	rur	2030	0
SMR	674	N	nA	ssp5-rcp85	rur	2040	0
SMR	674	N	nA	ssp5-rcp85	rur	2050	0
SMR	674	N	nA	ssp5-rcp85	rur	2060	0
SMR	674	N	nA	ssp5-rcp85	rur	2070	0
SMR	674	N	nA	ssp5-rcp85	rur	2080	0
SMR	674	N	nA	ssp5-rcp85	rur	2090	0
SMR	674	N	nA	ssp5-rcp85	rur	2100	0
SMR	674	N	nA	ssp5-rcp85	tot	2020	0
SMR	674	N	nA	ssp5-rcp85	tot	2030	0
SMR	674	N	nA	ssp5-rcp85	tot	2040	0
SMR	674	N	nA	ssp5-rcp85	tot	2050	0
SMR	674	N	nA	ssp5-rcp85	tot	2060	0
SMR	674	N	nA	ssp5-rcp85	tot	2070	0
SMR	674	N	nA	ssp5-rcp85	tot	2080	0
SMR	674	N	nA	ssp5-rcp85	tot	2090	0
SMR	674	N	nA	ssp5-rcp85	tot	2100	0
SVN	705	N	nA	ssp1-rcp26	urb	2020	0
SVN	705	N	nA	ssp1-rcp26	urb	2030	0
SVN	705	N	nA	ssp1-rcp26	urb	2040	11519
SVN	705	N	nA	ssp1-rcp26	urb	2050	10564
SVN	705	N	nA	ssp1-rcp26	urb	2060	9522
SVN	705	N	nA	ssp1-rcp26	urb	2070	9362
SVN	705	N	nA	ssp1-rcp26	urb	2080	8959
SVN	705	N	nA	ssp1-rcp26	urb	2090	8173
SVN	705	N	nA	ssp1-rcp26	urb	2100	7066
SVN	705	N	nA	ssp1-rcp26	rur	2020	0
SVN	705	N	nA	ssp1-rcp26	rur	2030	0
SVN	705	N	nA	ssp1-rcp26	rur	2040	1925
SVN	705	N	nA	ssp1-rcp26	rur	2050	400
SVN	705	N	nA	ssp1-rcp26	rur	2060	115
SVN	705	N	nA	ssp1-rcp26	rur	2070	38
SVN	705	N	nA	ssp1-rcp26	rur	2080	13
SVN	705	N	nA	ssp1-rcp26	rur	2090	5
SVN	705	N	nA	ssp1-rcp26	rur	2100	1
SVN	705	N	nA	ssp1-rcp26	tot	2020	0
SVN	705	N	nA	ssp1-rcp26	tot	2030	0
SVN	705	N	nA	ssp1-rcp26	tot	2040	13444
SVN	705	N	nA	ssp1-rcp26	tot	2050	10964
SVN	705	N	nA	ssp1-rcp26	tot	2060	9638
SVN	705	N	nA	ssp1-rcp26	tot	2070	9400
SVN	705	N	nA	ssp1-rcp26	tot	2080	8972
SVN	705	N	nA	ssp1-rcp26	tot	2090	8178
SVN	705	N	nA	ssp1-rcp26	tot	2100	7066
SVN	705	N	nA	ssp3-rcp45	urb	2020	0
SVN	705	N	nA	ssp3-rcp45	urb	2030	0
SVN	705	N	nA	ssp3-rcp45	urb	2040	4607
SVN	705	N	nA	ssp3-rcp45	urb	2050	3025
SVN	705	N	nA	ssp3-rcp45	urb	2060	2045
SVN	705	N	nA	ssp3-rcp45	urb	2070	1406
SVN	705	N	nA	ssp3-rcp45	urb	2080	931
SVN	705	N	nA	ssp3-rcp45	urb	2090	625
SVN	705	N	nA	ssp3-rcp45	urb	2100	431
SVN	705	N	nA	ssp3-rcp45	rur	2020	0
SVN	705	N	nA	ssp3-rcp45	rur	2030	0
SVN	705	N	nA	ssp3-rcp45	rur	2040	2276
SVN	705	N	nA	ssp3-rcp45	rur	2050	610
SVN	705	N	nA	ssp3-rcp45	rur	2060	226
SVN	705	N	nA	ssp3-rcp45	rur	2070	95
SVN	705	N	nA	ssp3-rcp45	rur	2080	61
SVN	705	N	nA	ssp3-rcp45	rur	2090	27
SVN	705	N	nA	ssp3-rcp45	rur	2100	11
SVN	705	N	nA	ssp3-rcp45	tot	2020	0
SVN	705	N	nA	ssp3-rcp45	tot	2030	0
SVN	705	N	nA	ssp3-rcp45	tot	2040	6883
SVN	705	N	nA	ssp3-rcp45	tot	2050	3635
SVN	705	N	nA	ssp3-rcp45	tot	2060	2271
SVN	705	N	nA	ssp3-rcp45	tot	2070	1502
SVN	705	N	nA	ssp3-rcp45	tot	2080	993
SVN	705	N	nA	ssp3-rcp45	tot	2090	652
SVN	705	N	nA	ssp3-rcp45	tot	2100	442
SVN	705	N	nA	ssp5-rcp85	urb	2020	0
SVN	705	N	nA	ssp5-rcp85	urb	2030	0
SVN	705	N	nA	ssp5-rcp85	urb	2040	7580
SVN	705	N	nA	ssp5-rcp85	urb	2050	4871
SVN	705	N	nA	ssp5-rcp85	urb	2060	3999
SVN	705	N	nA	ssp5-rcp85	urb	2070	3525
SVN	705	N	nA	ssp5-rcp85	urb	2080	3230
SVN	705	N	nA	ssp5-rcp85	urb	2090	3080
SVN	705	N	nA	ssp5-rcp85	urb	2100	3009
SVN	705	N	nA	ssp5-rcp85	rur	2020	0
SVN	705	N	nA	ssp5-rcp85	rur	2030	0
SVN	705	N	nA	ssp5-rcp85	rur	2040	391
SVN	705	N	nA	ssp5-rcp85	rur	2050	162
SVN	705	N	nA	ssp5-rcp85	rur	2060	78
SVN	705	N	nA	ssp5-rcp85	rur	2070	45
SVN	705	N	nA	ssp5-rcp85	rur	2080	28
SVN	705	N	nA	ssp5-rcp85	rur	2090	18
SVN	705	N	nA	ssp5-rcp85	rur	2100	12
SVN	705	N	nA	ssp5-rcp85	tot	2020	0
SVN	705	N	nA	ssp5-rcp85	tot	2030	0
SVN	705	N	nA	ssp5-rcp85	tot	2040	7970
SVN	705	N	nA	ssp5-rcp85	tot	2050	5033
SVN	705	N	nA	ssp5-rcp85	tot	2060	4078
SVN	705	N	nA	ssp5-rcp85	tot	2070	3570
SVN	705	N	nA	ssp5-rcp85	tot	2080	3258
SVN	705	N	nA	ssp5-rcp85	tot	2090	3099
SVN	705	N	nA	ssp5-rcp85	tot	2100	3022
SYR	760	SE	nA	ssp1-rcp26	urb	2020	0
SYR	760	SE	nA	ssp1-rcp26	urb	2030	38354
SYR	760	SE	nA	ssp1-rcp26	urb	2040	34966
SYR	760	SE	nA	ssp1-rcp26	urb	2050	31802
SYR	760	SE	nA	ssp1-rcp26	urb	2060	28190
SYR	760	SE	nA	ssp1-rcp26	urb	2070	24375
SYR	760	SE	nA	ssp1-rcp26	urb	2080	20768
SYR	760	SE	nA	ssp1-rcp26	urb	2090	17402
SYR	760	SE	nA	ssp1-rcp26	urb	2100	14227
SYR	760	SE	nA	ssp1-rcp26	rur	2020	0
SYR	760	SE	nA	ssp1-rcp26	rur	2030	38327
SYR	760	SE	nA	ssp1-rcp26	rur	2040	15906
SYR	760	SE	nA	ssp1-rcp26	rur	2050	7917
SYR	760	SE	nA	ssp1-rcp26	rur	2060	3816
SYR	760	SE	nA	ssp1-rcp26	rur	2070	2003
SYR	760	SE	nA	ssp1-rcp26	rur	2080	1106
SYR	760	SE	nA	ssp1-rcp26	rur	2090	655
SYR	760	SE	nA	ssp1-rcp26	rur	2100	516
SYR	760	SE	nA	ssp1-rcp26	tot	2020	0
SYR	760	SE	nA	ssp1-rcp26	tot	2030	76681
SYR	760	SE	nA	ssp1-rcp26	tot	2040	50872
SYR	760	SE	nA	ssp1-rcp26	tot	2050	39718
SYR	760	SE	nA	ssp1-rcp26	tot	2060	32006
SYR	760	SE	nA	ssp1-rcp26	tot	2070	26378
SYR	760	SE	nA	ssp1-rcp26	tot	2080	21874
SYR	760	SE	nA	ssp1-rcp26	tot	2090	18057
SYR	760	SE	nA	ssp1-rcp26	tot	2100	14743
SYR	760	SE	nA	ssp3-rcp45	urb	2020	37395
SYR	760	SE	nA	ssp3-rcp45	urb	2030	18418
SYR	760	SE	nA	ssp3-rcp45	urb	2040	18166
SYR	760	SE	nA	ssp3-rcp45	urb	2050	18524
SYR	760	SE	nA	ssp3-rcp45	urb	2060	18091
SYR	760	SE	nA	ssp3-rcp45	urb	2070	17874
SYR	760	SE	nA	ssp3-rcp45	urb	2080	17746
SYR	760	SE	nA	ssp3-rcp45	urb	2090	17470
SYR	760	SE	nA	ssp3-rcp45	urb	2100	17326
SYR	760	SE	nA	ssp3-rcp45	rur	2020	21060
SYR	760	SE	nA	ssp3-rcp45	rur	2030	16742
SYR	760	SE	nA	ssp3-rcp45	rur	2040	10296
SYR	760	SE	nA	ssp3-rcp45	rur	2050	7462
SYR	760	SE	nA	ssp3-rcp45	rur	2060	6004
SYR	760	SE	nA	ssp3-rcp45	rur	2070	5141
SYR	760	SE	nA	ssp3-rcp45	rur	2080	4630
SYR	760	SE	nA	ssp3-rcp45	rur	2090	4268
SYR	760	SE	nA	ssp3-rcp45	rur	2100	4085
SYR	760	SE	nA	ssp3-rcp45	tot	2020	58028
SYR	760	SE	nA	ssp3-rcp45	tot	2030	35160
SYR	760	SE	nA	ssp3-rcp45	tot	2040	28461
SYR	760	SE	nA	ssp3-rcp45	tot	2050	25986
SYR	760	SE	nA	ssp3-rcp45	tot	2060	24095
SYR	760	SE	nA	ssp3-rcp45	tot	2070	23015
SYR	760	SE	nA	ssp3-rcp45	tot	2080	22376
SYR	760	SE	nA	ssp3-rcp45	tot	2090	21738
SYR	760	SE	nA	ssp3-rcp45	tot	2100	21411
SYR	760	SE	nA	ssp5-rcp85	urb	2020	0
SYR	760	SE	nA	ssp5-rcp85	urb	2030	46601
SYR	760	SE	nA	ssp5-rcp85	urb	2040	34198
SYR	760	SE	nA	ssp5-rcp85	urb	2050	29090
SYR	760	SE	nA	ssp5-rcp85	urb	2060	24514
SYR	760	SE	nA	ssp5-rcp85	urb	2070	20678
SYR	760	SE	nA	ssp5-rcp85	urb	2080	17488
SYR	760	SE	nA	ssp5-rcp85	urb	2090	14326
SYR	760	SE	nA	ssp5-rcp85	urb	2100	11197
SYR	760	SE	nA	ssp5-rcp85	rur	2020	0
SYR	760	SE	nA	ssp5-rcp85	rur	2030	21898
SYR	760	SE	nA	ssp5-rcp85	rur	2040	8071
SYR	760	SE	nA	ssp5-rcp85	rur	2050	3669
SYR	760	SE	nA	ssp5-rcp85	rur	2060	1825
SYR	760	SE	nA	ssp5-rcp85	rur	2070	879
SYR	760	SE	nA	ssp5-rcp85	rur	2080	451
SYR	760	SE	nA	ssp5-rcp85	rur	2090	200
SYR	760	SE	nA	ssp5-rcp85	rur	2100	126
SYR	760	SE	nA	ssp5-rcp85	tot	2020	0
SYR	760	SE	nA	ssp5-rcp85	tot	2030	68499
SYR	760	SE	nA	ssp5-rcp85	tot	2040	42269
SYR	760	SE	nA	ssp5-rcp85	tot	2050	32759
SYR	760	SE	nA	ssp5-rcp85	tot	2060	26339
SYR	760	SE	nA	ssp5-rcp85	tot	2070	21556
SYR	760	SE	nA	ssp5-rcp85	tot	2080	17939
SYR	760	SE	nA	ssp5-rcp85	tot	2090	14526
SYR	760	SE	nA	ssp5-rcp85	tot	2100	11324
TUN	788	SE	nA	ssp1-rcp26	urb	2020	81061
TUN	788	SE	nA	ssp1-rcp26	urb	2030	34867
TUN	788	SE	nA	ssp1-rcp26	urb	2040	33496
TUN	788	SE	nA	ssp1-rcp26	urb	2050	28623
TUN	788	SE	nA	ssp1-rcp26	urb	2060	23975
TUN	788	SE	nA	ssp1-rcp26	urb	2070	22835
TUN	788	SE	nA	ssp1-rcp26	urb	2080	19572
TUN	788	SE	nA	ssp1-rcp26	urb	2090	16667
TUN	788	SE	nA	ssp1-rcp26	urb	2100	26469
TUN	788	SE	nA	ssp1-rcp26	rur	2020	104860
TUN	788	SE	nA	ssp1-rcp26	rur	2030	67123
TUN	788	SE	nA	ssp1-rcp26	rur	2040	36646
TUN	788	SE	nA	ssp1-rcp26	rur	2050	20036
TUN	788	SE	nA	ssp1-rcp26	rur	2060	10467
TUN	788	SE	nA	ssp1-rcp26	rur	2070	4791
TUN	788	SE	nA	ssp1-rcp26	rur	2080	2650
TUN	788	SE	nA	ssp1-rcp26	rur	2090	1157
TUN	788	SE	nA	ssp1-rcp26	rur	2100	585
TUN	788	SE	nA	ssp1-rcp26	tot	2020	188352
TUN	788	SE	nA	ssp1-rcp26	tot	2030	101990
TUN	788	SE	nA	ssp1-rcp26	tot	2040	70142
TUN	788	SE	nA	ssp1-rcp26	tot	2050	48659
TUN	788	SE	nA	ssp1-rcp26	tot	2060	34441
TUN	788	SE	nA	ssp1-rcp26	tot	2070	27626
TUN	788	SE	nA	ssp1-rcp26	tot	2080	22222
TUN	788	SE	nA	ssp1-rcp26	tot	2090	17824
TUN	788	SE	nA	ssp1-rcp26	tot	2100	27055
TUN	788	SE	nA	ssp3-rcp45	urb	2020	81705
TUN	788	SE	nA	ssp3-rcp45	urb	2030	37000
TUN	788	SE	nA	ssp3-rcp45	urb	2040	33874
TUN	788	SE	nA	ssp3-rcp45	urb	2050	29134
TUN	788	SE	nA	ssp3-rcp45	urb	2060	27387
TUN	788	SE	nA	ssp3-rcp45	urb	2070	25326
TUN	788	SE	nA	ssp3-rcp45	urb	2080	36572
TUN	788	SE	nA	ssp3-rcp45	urb	2090	28511
TUN	788	SE	nA	ssp3-rcp45	urb	2100	23572
TUN	788	SE	nA	ssp3-rcp45	rur	2020	105887
TUN	788	SE	nA	ssp3-rcp45	rur	2030	65238
TUN	788	SE	nA	ssp3-rcp45	rur	2040	40332
TUN	788	SE	nA	ssp3-rcp45	rur	2050	26727
TUN	788	SE	nA	ssp3-rcp45	rur	2060	19400
TUN	788	SE	nA	ssp3-rcp45	rur	2070	14511
TUN	788	SE	nA	ssp3-rcp45	rur	2080	11052
TUN	788	SE	nA	ssp3-rcp45	rur	2090	9045
TUN	788	SE	nA	ssp3-rcp45	rur	2100	8051
TUN	788	SE	nA	ssp3-rcp45	tot	2020	190049
TUN	788	SE	nA	ssp3-rcp45	tot	2030	102238
TUN	788	SE	nA	ssp3-rcp45	tot	2040	74207
TUN	788	SE	nA	ssp3-rcp45	tot	2050	55861
TUN	788	SE	nA	ssp3-rcp45	tot	2060	46787
TUN	788	SE	nA	ssp3-rcp45	tot	2070	39836
TUN	788	SE	nA	ssp3-rcp45	tot	2080	47624
TUN	788	SE	nA	ssp3-rcp45	tot	2090	37556
TUN	788	SE	nA	ssp3-rcp45	tot	2100	31623
TUN	788	SE	nA	ssp5-rcp85	urb	2020	81126
TUN	788	SE	nA	ssp5-rcp85	urb	2030	53449
TUN	788	SE	nA	ssp5-rcp85	urb	2040	46999
TUN	788	SE	nA	ssp5-rcp85	urb	2050	39097
TUN	788	SE	nA	ssp5-rcp85	urb	2060	34853
TUN	788	SE	nA	ssp5-rcp85	urb	2070	30676
TUN	788	SE	nA	ssp5-rcp85	urb	2080	38901
TUN	788	SE	nA	ssp5-rcp85	urb	2090	27572
TUN	788	SE	nA	ssp5-rcp85	urb	2100	24999
TUN	788	SE	nA	ssp5-rcp85	rur	2020	104994
TUN	788	SE	nA	ssp5-rcp85	rur	2030	46211
TUN	788	SE	nA	ssp5-rcp85	rur	2040	25459
TUN	788	SE	nA	ssp5-rcp85	rur	2050	14435
TUN	788	SE	nA	ssp5-rcp85	rur	2060	8328
TUN	788	SE	nA	ssp5-rcp85	rur	2070	4565
TUN	788	SE	nA	ssp5-rcp85	rur	2080	2803
TUN	788	SE	nA	ssp5-rcp85	rur	2090	1467
TUN	788	SE	nA	ssp5-rcp85	rur	2100	1414
TUN	788	SE	nA	ssp5-rcp85	tot	2020	188555
TUN	788	SE	nA	ssp5-rcp85	tot	2030	99660
TUN	788	SE	nA	ssp5-rcp85	tot	2040	72458
TUN	788	SE	nA	ssp5-rcp85	tot	2050	53531
TUN	788	SE	nA	ssp5-rcp85	tot	2060	43181
TUN	788	SE	nA	ssp5-rcp85	tot	2070	35241
TUN	788	SE	nA	ssp5-rcp85	tot	2080	41704
TUN	788	SE	nA	ssp5-rcp85	tot	2090	29040
TUN	788	SE	nA	ssp5-rcp85	tot	2100	26413
TUR	792	SE	nA	ssp1-rcp26	urb	2020	0
TUR	792	SE	nA	ssp1-rcp26	urb	2030	444490
TUR	792	SE	nA	ssp1-rcp26	urb	2040	297785
TUR	792	SE	nA	ssp1-rcp26	urb	2050	215906
TUR	792	SE	nA	ssp1-rcp26	urb	2060	163912
TUR	792	SE	nA	ssp1-rcp26	urb	2070	126059
TUR	792	SE	nA	ssp1-rcp26	urb	2080	99395
TUR	792	SE	nA	ssp1-rcp26	urb	2090	80934
TUR	792	SE	nA	ssp1-rcp26	urb	2100	65083
TUR	792	SE	nA	ssp1-rcp26	rur	2020	0
TUR	792	SE	nA	ssp1-rcp26	rur	2030	307615
TUR	792	SE	nA	ssp1-rcp26	rur	2040	173212
TUR	792	SE	nA	ssp1-rcp26	rur	2050	84528
TUR	792	SE	nA	ssp1-rcp26	rur	2060	45928
TUR	792	SE	nA	ssp1-rcp26	rur	2070	26011
TUR	792	SE	nA	ssp1-rcp26	rur	2080	14919
TUR	792	SE	nA	ssp1-rcp26	rur	2090	9240
TUR	792	SE	nA	ssp1-rcp26	rur	2100	6304
TUR	792	SE	nA	ssp1-rcp26	tot	2020	0
TUR	792	SE	nA	ssp1-rcp26	tot	2030	752105
TUR	792	SE	nA	ssp1-rcp26	tot	2040	470997
TUR	792	SE	nA	ssp1-rcp26	tot	2050	300435
TUR	792	SE	nA	ssp1-rcp26	tot	2060	209841
TUR	792	SE	nA	ssp1-rcp26	tot	2070	152070
TUR	792	SE	nA	ssp1-rcp26	tot	2080	114314
TUR	792	SE	nA	ssp1-rcp26	tot	2090	90174
TUR	792	SE	nA	ssp1-rcp26	tot	2100	71388
TUR	792	SE	nA	ssp3-rcp45	urb	2020	132107
TUR	792	SE	nA	ssp3-rcp45	urb	2030	388981
TUR	792	SE	nA	ssp3-rcp45	urb	2040	266529
TUR	792	SE	nA	ssp3-rcp45	urb	2050	201106
TUR	792	SE	nA	ssp3-rcp45	urb	2060	163805
TUR	792	SE	nA	ssp3-rcp45	urb	2070	138281
TUR	792	SE	nA	ssp3-rcp45	urb	2080	120388
TUR	792	SE	nA	ssp3-rcp45	urb	2090	106282
TUR	792	SE	nA	ssp3-rcp45	urb	2100	96981
TUR	792	SE	nA	ssp3-rcp45	rur	2020	81117
TUR	792	SE	nA	ssp3-rcp45	rur	2030	273774
TUR	792	SE	nA	ssp3-rcp45	rur	2040	158909
TUR	792	SE	nA	ssp3-rcp45	rur	2050	94287
TUR	792	SE	nA	ssp3-rcp45	rur	2060	65273
TUR	792	SE	nA	ssp3-rcp45	rur	2070	50440
TUR	792	SE	nA	ssp3-rcp45	rur	2080	43583
TUR	792	SE	nA	ssp3-rcp45	rur	2090	35751
TUR	792	SE	nA	ssp3-rcp45	rur	2100	31006
TUR	792	SE	nA	ssp3-rcp45	tot	2020	213202
TUR	792	SE	nA	ssp3-rcp45	tot	2030	662756
TUR	792	SE	nA	ssp3-rcp45	tot	2040	425438
TUR	792	SE	nA	ssp3-rcp45	tot	2050	295393
TUR	792	SE	nA	ssp3-rcp45	tot	2060	229078
TUR	792	SE	nA	ssp3-rcp45	tot	2070	188721
TUR	792	SE	nA	ssp3-rcp45	tot	2080	163971
TUR	792	SE	nA	ssp3-rcp45	tot	2090	142033
TUR	792	SE	nA	ssp3-rcp45	tot	2100	127987
TUR	792	SE	nA	ssp5-rcp85	urb	2020	0
[truncated: 2,051 more rows]
