# Supplementary material for: Exploring spatial feedbacks between adaptation policies and internal migration patterns due to sea-level rise
Source: Nat Commun. 2023 May 6;14:2630. doi: 10.1038/s41467-023-38278-y (PMC10164174; doi:10.1038/s41467-023-38278-y)
Supplement: Supplementary file 5 — Supplementary Data 2 [file 41467_2023_38278_MOESM5_ESM.xlsx]

## Sheet: Variables
Variable	Description
locationid	Coastal segment ID in the Mediterranean Coastal Database (MCD)1,2
iso	ISO 3166-1 alpha-3 country code
urban	Settlement type (Boolean)
	1 = urban
	0 = rural
popdens10	Population density in the Low Elevation Coastal Zone (LECZ)
build_w_nature	Protection under the ‘Build with Nature’ scenario (Boolean)
	1 = protected
	0 = not protected
save_yourself	Protection under the ‘Save Yourself’ scenario (Boolean)
	1 = protected
	0 = not protected
hold_t_line	Protection under the ‘Hold the Line’ scenario (Boolean)
	1 = protected
	0 = not protected
1	Wolff, C. et al. A Mediterranean coastal database for assessing the impacts of sea-level rise and associated hazards. Sci. Data 5, 180044 (2018).
2	Wolff, C. et al. Mediterranean coastal database (MCD). https://doi.org/10.6084/m9.figshare.c.3145426.v1 (2018).

## Sheet: Supplementary_Data_2
locationid	iso	urban	popdens10	build_w_nature	save_yourself	hold_t_line
0	LBN	1	3260.96	0	0	1
1	LBN	1	30952.6	1	1	1
2	BIH	0	206.966	0	0	0
3	TUR	0	2.17302	0	0	0
4	TUR	0	0.699602	0	0	0
5	TUR	0	690.21	0	0	0
6	TUR	0	174.975	0	0	0
7	TUR	0	334.036	0	0	0
8	TUR	0	0	0	0	0
9	TUR	0	0.268313	0	0	0
10	TUR	0	45.0126	0	0	0
11	TUR	0	19.0596	0	0	0
12	TUR	0	4.24962	0	0	0
13	TUR	0	0.812079	0	0	0
14	TUR	0	1992.85	0	0	1
15	TUR	0	229.049	0	0	0
16	TUR	0	147.188	0	0	0
17	TUR	0	647.4	0	0	0
18	TUR	0	70.764	0	0	0
19	TUR	0	1910.5	0	0	1
20	TUR	0	5431.99	0	0	1
21	TUR	0	7691.39	0	0	1
22	TUR	0	785.915	0	0	0
23	TUR	1	1331.2	0	0	1
24	TUR	1	114.331	0	0	0
25	TUR	1	3433.03	0	0	1
26	TUR	1	7701.25	0	0	1
27	TUR	1	41712.3	1	1	1
28	TUR	1	413.083	0	0	0
29	TUR	0	50.9943	0	0	0
30	TUR	0	2013.33	0	0	1
31	TUR	0	305.016	0	0	0
32	TUR	1	3603.34	0	0	1
33	TUR	0	417.154	0	0	0
34	TUR	0	0.0265346	0	0	0
35	TUR	0	1869.34	0	0	1
36	TUR	0	894.24	0	0	0
37	TUR	0	156.547	0	0	0
38	TUR	0	0	0	0	0
39	TUR	0	0	0	0	0
40	TUR	0	1.79768	0	0	0
41	TUR	0	0	0	0	0
42	TUR	0	0	0	0	0
43	TUR	0	3.20802	0	0	0
44	TUR	1	7155.3	0	0	1
45	TUR	0	1664.69	0	0	1
46	TUR	0	1554.18	0	0	1
47	TUR	0	1950.84	0	0	1
48	TUR	0	1410.78	0	0	1
49	TUR	0	131.722	0	0	0
50	TUR	0	1084.51	0	0	1
51	TUR	0	684.399	0	0	0
52	TUR	0	342.492	0	0	0
53	TUR	0	58.7286	0	0	0
54	TUR	0	5.7188	0	0	0
55	TUR	0	110.017	0	0	0
56	TUR	0	797.278	0	0	0
57	TUR	0	485.151	0	0	0
58	TUR	0	365.821	0	0	0
59	TUR	0	141.525	0	0	0
60	TUR	0	40.5407	0	0	0
61	TUR	0	184.069	0	0	0
62	TUR	0	6.98852	0	0	0
63	TUR	0	44.3531	0	0	0
64	TUR	0	769.736	0	0	0
65	TUR	1	917.039	0	0	0
66	TUR	0	2151.69	0	0	1
67	TUR	0	771.103	0	0	0
68	TUR	0	259.928	0	0	0
69	TUR	0	3663.11	0	0	1
70	TUR	0	735.934	0	0	0
71	TUR	0	1086.44	0	0	1
72	TUR	0	716.488	0	0	0
73	TUR	0	1359.91	0	0	1
74	TUR	0	1681.45	0	0	1
75	TUR	0	1914.84	0	0	0
76	TUR	0	1796.04	0	0	1
77	TUR	0	859.76	0	0	0
78	TUR	0	1187.44	0	0	1
79	TUR	0	612.454	0	0	0
80	TUR	0	488.614	0	0	0
81	TUR	0	174.221	0	0	0
82	TUR	0	81.42	0	0	0
83	TUR	0	642.348	0	0	0
84	TUR	0	88.5777	0	0	0
85	TUR	1	2582.56	0	0	1
86	TUR	1	951.116	0	0	0
87	TUR	1	2198.09	0	0	1
88	TUR	1	1858.09	0	0	1
89	TUR	1	500.906	0	0	0
90	TUR	1	2964.33	0	0	1
91	TUR	1	5211.61	0	0	1
92	TUR	1	583.845	0	0	0
93	TUR	1	895.181	0	0	0
94	TUR	1	242.917	0	0	0
95	TUR	1	72.3447	0	0	0
96	TUR	1	1935.2	0	0	1
97	TUR	1	1707.14	0	0	1
98	TUR	1	1190.04	0	0	1
99	TUR	1	1360.66	0	0	0
100	TUR	1	1402.48	0	0	1
101	TUR	1	387.671	0	0	0
102	TUR	1	74.6168	0	0	0
103	TUR	1	126.097	0	0	0
104	TUR	1	855.305	0	0	0
105	TUR	1	6433.28	0	0	1
106	TUR	1	1875.14	0	0	1
107	TUR	1	758.186	0	0	0
108	TUR	1	1802.6	0	0	1
109	TUR	1	3889.75	0	0	1
110	TUR	1	2868.78	0	0	1
111	TUR	1	476.119	0	0	0
112	TUR	1	579.764	0	0	0
113	TUR	1	5128.64	0	0	0
114	TUR	1	691.466	0	0	0
115	TUR	1	8757.45	1	0	1
116	TUR	1	6454.66	0	0	1
117	TUR	1	957.682	0	0	0
118	TUR	1	5580.58	0	0	1
119	TUR	1	3765.88	0	0	1
120	TUR	1	884.246	0	0	0
121	TUR	1	1533.71	0	0	1
122	TUR	1	824.107	0	0	0
123	TUR	1	0	0	0	0
124	TUR	0	11.8858	0	0	0
125	TUR	0	0	0	0	0
126	TUR	1	3379.6	0	0	1
127	TUR	0	347.269	0	0	0
128	TUR	0	1475.17	0	0	1
129	TUR	0	0	0	0	0
130	TUR	1	804.045	0	0	0
131	TUR	0	92.7711	0	0	0
132	TUR	0	639.438	0	0	0
133	TUR	0	2711.27	0	0	0
134	TUR	0	717.412	0	0	0
135	TUR	0	157.613	0	0	0
136	TUR	0	122.914	0	0	0
137	TUR	0	243.662	0	0	0
138	TUR	0	566.583	0	0	0
139	TUR	0	602.378	0	0	0
140	TUR	0	130.253	0	0	0
141	TUR	0	161.111	0	0	0
142	TUR	0	217.364	0	0	0
143	TUR	0	144.676	0	0	0
144	TUR	0	1300.01	0	0	1
145	TUR	0	484.145	0	0	0
146	TUR	0	198.938	0	0	0
147	TUR	0	166.282	0	0	0
148	TUR	1	5291.4	0	0	1
149	TUR	1	861.472	0	0	0
150	TUR	1	0	0	0	0
151	TUR	1	3872.48	0	0	0
152	TUR	1	1406.2	0	0	1
153	TUR	1	7002.74	0	0	1
154	TUR	1	295.823	0	0	0
155	TUR	1	143.634	0	0	0
156	TUR	1	1953.01	0	0	1
157	TUR	1	1284.45	0	0	1
158	TUR	1	228.673	0	0	0
159	TUR	1	516.038	0	0	0
160	TUR	1	366.267	0	0	0
161	TUR	1	366.605	0	0	0
162	TUR	1	304.158	0	0	0
163	TUR	1	210.937	0	0	0
164	TUR	0	6.37466	0	0	0
165	TUR	0	46.4866	0	0	0
166	TUR	0	61.7768	0	0	0
167	TUR	0	11.3218	0	0	0
168	TUR	0	0	0	0	0
169	TUR	0	0	0	0	0
170	TUR	0	16.3136	0	0	0
171	TUR	0	90.2509	0	0	0
172	TUR	0	8.48991	0	0	0
173	TUR	0	11.8203	0	0	0
174	TUR	0	1745.7	0	0	1
175	TUR	0	3104.19	0	0	0
176	TUR	0	999.322	0	0	0
177	TUR	0	482.985	0	0	0
178	TUR	0	372.718	0	0	0
179	TUR	0	1099.01	0	0	0
180	TUR	0	646.574	0	0	0
181	TUR	0	961.018	0	0	0
182	TUR	0	1981.59	0	0	1
183	TUR	0	577.557	0	0	0
184	TUR	0	537.901	0	0	0
185	TUR	0	556.006	0	0	0
186	TUR	0	304.34	0	0	0
187	TUR	0	389.744	0	0	0
188	TUR	0	164.651	0	0	0
189	TUR	0	903.697	0	0	0
190	TUR	0	359.394	0	0	0
191	TUR	0	264.195	0	0	0
192	TUR	0	103.203	0	0	0
193	TUR	0	294.669	0	0	0
194	TUR	0	351.719	0	0	0
195	TUR	0	467.909	0	0	0
196	TUR	0	403.96	0	0	0
197	TUR	0	141.273	0	0	0
198	TUR	0	503.696	0	0	0
199	TUR	0	0	0	0	0
200	TUR	0	17247.6	0	0	1
201	TUR	0	2762.04	0	0	1
202	TUR	0	344.237	0	0	0
203	TUR	0	927.389	0	0	0
204	TUR	0	112.535	0	0	0
205	TUR	0	3473.71	0	0	1
206	TUR	0	318.058	0	0	0
207	TUR	0	265.279	0	0	0
208	TUR	0	32.7856	0	0	0
209	TUR	0	692.003	0	0	0
210	TUR	0	198.208	0	0	0
211	TUR	0	147.632	0	0	0
212	TUR	0	849.45	0	0	0
213	TUR	0	1.58883	0	0	0
214	TUR	0	94.6774	0	0	0
215	TUR	0	20.2093	0	0	0
216	TUR	0	12.2084	0	0	0
217	TUR	0	35.3591	0	0	0
218	TUR	0	4.42049	0	0	0
219	TUR	0	12.9343	0	0	0
220	TUR	0	27.3634	0	0	0
221	TUR	1	893.437	0	0	0
222	TUR	1	4069.63	0	0	1
223	TUR	1	1650.03	0	0	1
224	TUR	1	1157.09	0	0	1
225	TUR	1	258.313	0	0	0
226	TUR	1	812.213	0	0	0
227	TUR	1	1887.63	0	0	1
228	TUR	1	354.968	0	0	0
229	TUR	1	3370.67	0	0	1
230	TUR	1	560.943	0	0	0
231	TUR	1	591.016	0	0	0
232	TUR	1	3734.36	0	0	1
233	TUR	1	516.987	0	0	0
234	TUR	1	489.035	0	0	0
235	TUR	1	340.716	0	0	0
236	TUR	1	203.567	0	0	0
237	TUR	1	677.773	0	0	0
238	TUR	1	12885.7	1	0	1
239	TUR	1	2528.78	0	0	1
240	TUR	1	525.737	0	0	0
241	TUR	1	808.95	0	0	0
242	TUR	1	247.875	0	0	0
243	TUR	1	973.953	0	0	0
244	TUR	1	1258.35	0	0	1
245	TUR	1	489.889	0	0	0
246	TUR	1	671.209	0	0	0
247	TUR	1	274.178	0	0	0
248	TUR	1	639.562	0	0	0
249	TUR	1	878.605	0	0	0
250	TUR	0	304.175	0	0	0
251	TUR	1	0	0	0	0
252	TUR	1	463.877	0	0	0
253	TUR	1	1218.94	0	0	1
254	TUR	1	992.005	0	0	0
255	TUR	1	173.402	0	0	0
256	TUR	1	347.857	0	0	0
257	TUR	1	666.713	0	0	0
258	TUR	1	1183.35	0	0	1
259	TUR	1	97.1478	0	0	0
260	TUR	1	80.7192	0	0	0
261	TUR	1	167.578	0	0	0
262	TUR	1	41.9058	0	0	0
263	TUR	1	8.7934	0	0	0
264	TUR	1	246.948	0	0	0
265	TUR	1	172.907	0	0	0
266	TUR	0	271.598	0	0	0
267	TUR	0	946.271	0	0	0
268	TUR	0	1124.8	0	0	0
269	TUR	0	2745.22	0	0	0
270	TUR	0	14063.4	0	0	1
271	TUR	0	3561.67	0	0	1
272	TUR	0	573.222	0	0	0
273	TUR	0	661.292	0	0	0
274	TUR	0	268.763	0	0	0
275	TUR	0	249.988	0	0	0
276	TUR	0	682.775	0	0	0
277	TUR	0	1395.7	0	0	1
278	TUR	0	43.4183	0	0	0
279	TUR	0	41.9669	0	0	0
280	TUR	0	293.079	0	0	0
281	TUR	0	698.862	0	0	0
282	TUR	1	7557.58	0	0	1
283	TUR	1	8942.25	1	0	1
284	TUR	1	769.638	0	0	0
285	TUR	1	699.251	0	0	0
286	TUR	1	2096.65	0	0	1
287	TUR	1	9550.26	1	0	1
288	TUR	1	2052.03	0	0	1
289	TUR	1	433.087	0	0	0
290	TUR	1	1444.45	0	0	1
291	TUR	1	2695.47	0	0	1
292	TUR	1	308.455	0	0	0
293	TUR	1	414.095	0	0	0
294	TUR	1	179.201	0	0	0
295	TUR	1	1239.27	0	0	1
296	TUR	1	917.69	0	0	0
297	TUR	1	764.301	0	0	0
298	TUR	0	73.0108	0	0	0
299	TUR	0	56.8238	0	0	0
300	TUR	0	59.7951	0	0	0
301	TUR	0	0	0	0	0
302	TUR	0	548.819	0	0	0
303	TUR	0	27.7841	0	0	0
304	TUR	0	10.1928	0	0	0
305	TUR	0	88.9157	0	0	0
306	TUR	0	115.577	0	0	0
307	TUR	0	883.112	0	0	0
308	TUR	0	2548.14	0	0	0
309	TUR	0	233.356	0	0	0
310	TUR	0	226.001	0	0	0
311	TUR	0	584.951	0	0	0
312	TUR	0	284.318	0	0	0
313	TUR	0	0	0	0	0
314	TUR	0	99.0437	0	0	0
315	TUR	0	558.335	0	0	0
316	TUR	0	384.087	0	0	0
317	TUR	0	441.615	0	0	0
318	TUR	0	913.541	0	0	0
319	TUR	0	844.147	0	0	0
320	TUR	0	5893.91	0	0	1
321	TUR	0	730.688	0	0	0
322	TUR	0	66.2857	0	0	0
323	TUR	0	219.225	0	0	0
324	TUR	0	11471.6	0	0	0
325	TUR	0	75.4997	0	0	0
326	TUR	0	76.7934	0	0	0
327	TUR	0	232.602	0	0	0
328	TUR	0	215.654	0	0	0
329	TUR	0	633.522	0	0	0
330	TUR	0	49.1651	0	0	0
331	TUR	0	2358.64	0	0	1
332	TUR	0	553.224	0	0	0
333	TUR	0	90.7502	0	0	0
334	TUR	0	265.098	0	0	0
335	TUR	0	31.3837	0	0	0
336	TUR	0	11.7335	0	0	0
337	TUR	0	183.21	0	0	0
338	TUR	0	288.427	0	0	0
339	TUR	0	314.052	0	0	0
340	TUR	0	245.454	0	0	0
341	TUR	0	104.157	0	0	0
342	TUR	1	844.497	0	0	0
343	TUR	1	6006.32	0	0	1
344	TUR	1	330.71	0	0	0
345	TUR	1	753.48	0	0	0
346	TUR	1	4294.52	0	0	0
347	TUR	1	2033.85	0	0	1
348	TUR	1	113.881	0	0	0
349	TUR	1	403.929	0	0	0
350	TUR	1	288.652	0	0	0
351	TUR	1	16224.4	1	1	1
352	TUR	1	6663.89	0	0	1
353	TUR	1	763.796	0	0	0
354	TUR	1	414.075	0	0	0
355	TUR	1	258.912	0	0	0
356	TUR	1	919.872	0	0	0
357	TUR	1	3619.88	0	0	1
358	TUR	1	1226.64	0	0	1
359	TUR	1	156.691	0	0	0
360	TUR	1	3482.06	0	0	1
361	TUR	1	42.4782	0	0	0
362	TUR	1	8697.48	1	0	1
363	TUR	1	1286.26	0	0	1
364	TUR	1	62.8848	0	0	0
365	TUR	1	636.617	0	0	0
366	TUR	1	2518.1	0	0	1
367	TUR	1	7293.73	0	0	0
368	TUR	1	938.596	0	0	0
369	TUR	1	273.756	0	0	0
370	TUR	1	562.427	0	0	0
371	TUR	1	425.681	0	0	0
372	TUR	1	1051.05	0	0	1
373	TUR	1	339.488	0	0	0
374	TUR	1	232.14	0	0	0
375	TUR	1	431.714	0	0	0
376	TUR	1	250.184	0	0	0
377	TUR	0	18.0241	0	0	0
378	TUR	0	0	0	0	0
379	TUR	0	95.2418	0	0	0
380	TUR	0	151.516	0	0	0
381	TUR	0	71.4486	0	0	0
382	TUR	0	1979.96	0	0	1
383	TUR	1	153.882	0	0	0
384	TUR	1	141.16	0	0	0
385	TUR	1	306.615	0	0	0
386	TUR	0	101.465	0	0	0
387	TUR	0	3172.58	0	0	1
388	TUR	0	3765.54	0	0	1
389	TUR	0	1318.16	0	0	1
390	TUR	0	131.168	0	0	0
391	TUR	0	329.395	0	0	0
392	TUR	0	1005.01	0	0	1
393	TUR	0	6820.08	0	0	1
394	TUR	0	1263.36	0	0	0
395	TUR	0	3889.41	0	0	1
396	TUR	0	9226.85	0	0	1
397	TUR	0	2995.78	0	0	0
398	TUR	0	1434.75	0	0	1
399	TUR	0	4848.87	0	0	1
400	TUR	0	23276.9	0	0	0
401	TUR	0	19642.1	0	0	1
402	TUR	0	1210.4	0	0	0
403	TUR	0	3642.08	0	0	1
404	TUR	0	7547.81	0	0	0
405	TUR	0	908.043	0	0	0
406	TUR	0	148.746	0	0	0
407	TUR	1	1864.8	0	0	1
408	TUR	1	7924.14	0	0	1
409	TUR	1	174.498	0	0	0
410	TUR	1	3253.12	0	0	0
411	TUR	1	14130	1	1	1
412	TUR	1	5890.96	0	0	1
413	TUR	1	5787.92	0	0	1
414	TUR	1	9824.32	0	0	0
415	TUR	1	205.158	0	0	0
416	TUR	1	131.08	0	0	0
417	TUR	1	164.859	0	0	0
418	TUR	1	4271.65	0	0	1
419	TUR	1	4310.26	0	0	1
420	TUR	1	2876.12	0	0	1
421	TUR	1	5737.23	0	0	1
422	TUR	1	5636.76	0	0	1
423	TUR	1	3663.82	0	0	1
424	TUR	1	1137.2	0	0	1
425	TUR	1	1825.18	0	0	0
426	TUR	1	1613.1	0	0	1
427	TUR	1	6148.57	0	0	1
428	TUR	1	0	0	0	0
429	TUR	0	2426.11	0	0	0
430	TUR	0	6760.75	0	0	1
431	TUR	0	2577.43	0	0	1
432	TUR	1	0	0	0	0
433	TUR	0	88.2025	0	0	0
435	TUR	0	8072.75	0	0	1
436	TUR	0	11139.8	0	0	1
437	TUR	0	6185.66	0	0	1
438	TUR	0	3678.25	0	0	1
439	TUR	0	3953.16	0	0	0
440	TUR	0	11043.6	0	0	1
441	TUR	0	21663.2	0	0	1
442	TUR	0	13166.2	0	0	1
443	TUR	0	13733.2	0	0	1
444	TUR	0	14508.9	0	0	1
445	TUR	0	17787.3	0	0	1
446	TUR	0	464.231	0	0	0
447	TUR	0	678.148	0	0	0
448	TUR	0	331.02	0	0	0
449	TUR	0	978.502	0	0	0
450	TUR	0	36.434	0	0	0
451	TUR	0	21.144	0	0	0
452	TUR	0	226.178	0	0	0
453	TUR	0	450.514	0	0	0
454	TUR	0	0	0	0	0
455	TUR	1	705.432	0	0	0
456	TUR	1	0	0	0	0
457	TUR	1	574.084	0	0	0
458	TUR	1	4030.35	0	0	1
459	TUR	1	1444.02	0	0	1
460	TUR	1	18228.3	1	1	1
461	TUR	1	5279.38	0	0	1
462	TUR	1	28653.6	1	1	1
463	TUR	1	0	0	0	0
464	TUR	1	6135.58	0	0	1
465	TUR	1	0	0	0	0
466	TUR	1	3874.34	0	0	0
467	TUR	1	5921.61	0	0	1
468	TUR	1	9746.01	0	0	0
469	TUR	1	39478.7	1	1	1
470	TUR	1	13119.5	1	0	1
471	TUR	1	45164	1	1	1
472	TUR	1	15001.3	1	1	1
473	TUR	1	11985	1	0	1
474	TUR	1	959.074	0	0	0
475	TUR	1	3740.07	0	0	1
476	TUR	1	1079.48	0	0	1
477	TUR	1	1831.46	0	0	1
478	TUR	1	1807.48	0	0	1
479	TUR	1	2020.43	0	0	1
480	TUR	1	670.329	0	0	0
481	TUR	0	422.341	0	0	0
482	TUR	1	2037.94	0	0	1
483	TUR	0	1.47714	0	0	0
484	TUR	0	2.22153	0	0	0
485	TUR	0	29.9247	0	0	0
486	TUR	1	343.748	0	0	0
487	TUR	0	36.5164	0	0	0
488	TUR	0	1274.11	0	0	1
489	TUR	0	1075.77	0	0	1
490	TUR	0	40.2706	0	0	0
491	TUR	0	3.80195	0	0	0
492	TUR	1	2120.73	0	0	1
493	TUR	1	789.33	0	0	0
494	TUR	0	6311.97	0	0	1
495	TUR	0	591.282	0	0	0
496	TUR	0	362.664	0	0	0
497	TUR	0	12.7895	0	0	0
498	TUR	0	0	0	0	0
499	TUR	0	0	0	0	0
500	TUR	0	163.611	0	0	0
501	TUR	0	174.478	0	0	0
502	TUR	0	0.556641	0	0	0
503	TUR	0	0	0	0	0
504	TUR	0	26.7488	0	0	0
505	TUR	0	78.8424	0	0	0
506	TUR	0	6.64622	0	0	0
507	TUR	0	1.11287	0	0	0
508	TUR	0	38.1908	0	0	0
509	TUR	0	9.54986	0	0	0
510	TUR	0	62.2951	0	0	0
511	TUR	0	328.632	0	0	0
512	TUR	0	37.9391	0	0	0
513	TUR	0	413.64	0	0	0
514	TUR	0	481.127	0	0	0
515	TUR	0	889.636	0	0	0
516	TUR	0	173.72	0	0	0
517	TUR	0	835.138	0	0	0
518	TUR	0	386.791	0	0	0
519	TUR	0	387.408	0	0	0
520	TUR	0	540.6	0	0	0
521	TUR	0	355.03	0	0	0
522	TUR	0	350.901	0	0	0
523	TUR	0	343.488	0	0	0
524	TUR	0	2363.56	0	0	0
525	TUR	0	124.594	0	0	0
526	TUR	0	135.19	0	0	0
527	TUR	0	490.753	0	0	0
528	TUR	0	194.227	0	0	0
529	TUR	0	195.125	0	0	0
530	TUR	0	147.58	0	0	0
531	TUR	0	5.33299	0	0	0
532	TUR	0	811.837	0	0	0
533	TUR	0	201.942	0	0	0
534	TUR	0	321.791	0	0	0
535	TUR	0	33.6569	0	0	0
536	TUR	0	68.4415	0	0	0
537	TUR	0	170.634	0	0	0
538	TUR	0	100.253	0	0	0
539	TUR	0	233.904	0	0	0
540	TUR	0	143.739	0	0	0
541	TUR	0	318.309	0	0	0
542	TUR	0	86.3215	0	0	0
543	TUR	0	18.7633	0	0	0
544	TUR	0	144.102	0	0	0
545	TUR	0	944.657	0	0	0
546	TUR	0	727.861	0	0	0
547	TUR	0	609.104	0	0	0
548	TUR	0	24.8773	0	0	0
549	TUR	0	41.0113	0	0	0
550	TUR	0	365.333	0	0	0
551	TUR	0	1864.37	0	0	1
552	TUR	0	1773.79	0	0	1
553	TUR	0	257.242	0	0	0
554	TUR	0	700.869	0	0	0
555	TUR	0	1567.24	0	0	1
556	TUR	0	898.21	0	0	0
557	TUR	0	246.469	0	0	0
558	TUR	0	1007.04	0	0	1
559	TUR	0	97.1045	0	0	0
560	TUR	0	357.457	0	0	0
561	TUR	0	771.534	0	0	0
562	TUR	0	673.975	0	0	0
563	TUR	0	0.671599	0	0	0
564	TUR	0	41.7943	0	0	0
565	TUR	0	204.794	0	0	0
566	TUR	0	45.3299	0	0	0
567	TUR	0	36.3022	0	0	0
568	TUR	0	68.5767	0	0	0
569	TUR	0	33.8318	0	0	0
570	TUR	0	86.558	0	0	0
571	TUR	0	105.916	0	0	0
572	TUR	0	328.155	0	0	0
573	TUR	0	342.06	0	0	0
574	TUR	0	772.766	0	0	0
575	TUR	0	259.36	0	0	0
576	TUR	0	352.539	0	0	0
577	TUR	0	1133.39	0	0	1
578	TUR	0	688.439	0	0	0
579	TUR	0	176.06	0	0	0
580	TUR	0	206.045	0	0	0
581	TUR	0	755.178	0	0	0
582	TUR	0	44.523	0	0	0
583	TUR	0	245.332	0	0	0
584	TUR	0	344.473	0	0	0
585	TUR	0	577.751	0	0	0
586	TUR	0	545.856	0	0	0
587	TUR	0	723.307	0	0	0
588	TUR	0	554.745	0	0	0
589	TUR	0	595.96	0	0	0
590	TUR	0	903.132	0	0	0
591	TUR	0	404.655	0	0	0
592	TUR	0	890.459	0	0	0
593	TUR	0	404.017	0	0	0
594	TUR	0	433.394	0	0	0
595	TUR	0	180.293	0	0	0
596	TUR	1	1512.28	0	0	1
597	TUR	1	1489.13	0	0	1
598	TUR	1	997.761	0	0	0
599	TUR	1	510.265	0	0	0
600	TUR	1	1244.03	0	0	1
601	TUR	1	1379.47	0	0	1
602	TUR	1	471.98	0	0	0
603	TUR	1	849.044	0	0	0
604	TUR	1	1440.34	0	0	1
605	TUR	1	828.741	0	0	0
606	TUR	1	777.857	0	0	0
607	TUR	1	188.648	0	0	0
608	TUR	1	2508.07	0	0	1
609	TUR	1	1086.81	0	0	1
610	TUR	1	360.292	0	0	0
611	TUR	1	1516.66	0	0	0
612	TUR	1	208.72	0	0	0
613	TUR	1	1725.75	0	0	1
614	TUR	1	199.314	0	0	0
615	TUR	1	15484.8	1	1	1
616	TUR	1	1147.5	0	0	1
617	TUR	1	430.904	0	0	0
618	TUR	1	705.171	0	0	0
619	TUR	1	1856.8	0	0	1
620	TUR	1	761.687	0	0	0
621	TUR	1	205.733	0	0	0
622	TUR	1	680.706	0	0	0
623	TUR	1	4.77368	0	0	0
624	TUR	1	20.4485	0	0	0
625	TUR	1	638.423	0	0	0
626	TUR	1	475.87	0	0	0
627	TUR	1	340.298	0	0	0
628	TUR	1	53.294	0	0	0
629	TUR	1	2473.99	0	0	0
630	TUR	1	1047.08	0	0	1
631	TUR	1	398.122	0	0	0
632	TUR	1	119.912	0	0	0
633	TUR	1	187.877	0	0	0
634	TUR	1	2717.49	0	0	0
635	TUR	1	1809.52	0	0	1
636	TUR	1	2020.45	0	0	1
637	TUR	1	657.111	0	0	0
638	TUR	1	1157.65	0	0	1
639	TUR	1	337.225	0	0	0
640	TUR	1	1035.56	0	0	1
641	TUR	1	652.732	0	0	0
642	TUR	1	346.79	0	0	0
643	TUR	1	1220.53	0	0	1
644	TUR	1	515.362	0	0	0
645	TUR	1	1061.59	0	0	0
646	TUR	0	166.165	0	0	0
647	TUR	1	111.343	0	0	0
648	TUR	1	67.7793	0	0	0
649	TUR	1	68.8517	0	0	0
650	TUR	1	708.827	0	0	0
651	TUR	1	198.937	0	0	0
652	TUR	1	154.672	0	0	0
653	TUR	1	55.4181	0	0	0
654	TUR	1	623.294	0	0	0
655	TUR	1	299.121	0	0	0
656	TUR	1	714.898	0	0	0
657	TUR	1	472.012	0	0	0
658	TUR	1	586.388	0	0	0
659	TUR	1	2250.2	0	0	1
660	TUR	1	949.887	0	0	0
661	TUR	1	392.87	0	0	0
662	TUR	1	2315.67	0	0	1
663	TUR	1	538.755	0	0	0
664	TUR	1	334.9	0	0	0
665	TUR	1	540.595	0	0	0
666	TUR	1	1705.97	0	0	1
667	TUR	1	1325.69	0	0	1
668	TUR	1	483.189	0	0	0
669	TUR	1	266.494	0	0	0
670	TUR	1	409.026	0	0	0
671	TUR	1	1370.35	0	0	1
672	TUR	1	1362.7	0	0	0
673	TUR	1	783.393	0	0	0
674	TUR	1	257.03	0	0	0
675	TUR	1	693.818	0	0	0
676	TUR	1	628.657	0	0	0
677	TUR	0	603.057	0	0	0
678	TUR	1	4999.74	0	0	1
679	TUR	0	14263.3	0	0	1
680	TUR	0	8209.18	0	0	1
681	TUR	0	5008.36	0	0	1
682	TUR	0	1515.08	0	0	1
683	TUR	0	3186.78	0	0	1
684	TUR	0	1401.91	0	0	1
685	TUR	0	1982.39	0	0	1
686	TUR	0	1143.45	0	0	1
687	TUR	0	952.309	0	0	0
688	TUR	0	6192.91	0	0	1
689	TUR	0	4868.2	0	0	0
690	TUR	0	3751.76	0	0	1
691	TUR	0	2199.56	0	0	1
692	TUR	0	13349.2	0	0	1
693	TUR	0	12111.7	0	0	1
694	TUR	0	8179.33	0	0	1
695	TUR	0	7425.09	0	0	1
696	TUR	1	0	0	0	0
697	TUR	1	6371.85	0	0	1
698	TUR	1	5568.41	0	0	1
699	TUR	1	2694.14	0	0	1
700	TUR	1	4616.62	0	0	1
701	TUR	1	2213.92	0	0	1
702	TUR	1	1302.86	0	0	1
703	TUR	1	10193.2	1	0	1
704	TUR	1	18279.5	1	1	1
705	TUR	1	9728.92	1	0	1
706	TUR	1	17744.3	1	1	1
707	TUR	1	4085.39	0	0	1
708	TUR	1	5620.91	0	0	0
709	TUR	1	2263.32	0	0	1
710	TUR	1	2639.51	0	0	0
711	TUR	1	8416.77	0	0	0
712	TUR	0	3114.28	0	0	1
713	TUR	0	0	0	0	0
714	TUR	0	0	0	0	0
715	TUR	0	33.5146	0	0	0
716	TUR	0	0	0	0	0
717	TUR	1	21702.2	1	1	1
718	TUR	0	31.3879	0	0	0
719	TUR	0	4.06314	0	0	0
720	TUR	0	155.734	0	0	0
721	TUR	0	54.6606	0	0	0
722	TUR	0	396.04	0	0	0
723	TUR	0	323.357	0	0	0
724	TUR	0	1854.26	0	0	1
725	TUR	0	108.715	0	0	0
726	TUR	0	464.099	0	0	0
727	TUR	0	759.501	0	0	0
728	TUR	0	270.738	0	0	0
729	TUR	0	271.921	0	0	0
730	TUR	0	350.669	0	0	0
731	TUR	0	2134.08	0	0	1
732	TUR	0	816.1	0	0	0
733	TUR	0	3002.57	0	0	1
734	TUR	0	2535.54	0	0	1
735	TUR	0	920.934	0	0	0
736	TUR	0	524.548	0	0	0
737	TUR	0	378.399	0	0	0
738	TUR	0	1807.25	0	0	1
739	TUR	0	3946.1	0	0	1
740	TUR	0	2309.71	0	0	1
741	TUR	0	1326.57	0	0	1
742	TUR	0	692.725	0	0	0
743	TUR	0	693.341	0	0	0
744	TUR	0	595.355	0	0	0
745	TUR	1	2947.77	0	0	1
746	TUR	1	2049.43	0	0	1
747	TUR	1	2422.41	0	0	1
748	TUR	1	1432.54	0	0	0
749	TUR	1	1143.61	0	0	1
750	TUR	1	697.26	0	0	0
751	TUR	1	1361.07	0	0	1
752	TUR	1	3471.59	0	0	1
753	TUR	1	858.111	0	0	0
754	TUR	1	273.61	0	0	0
755	TUR	1	654.721	0	0	0
756	TUR	1	1643.19	0	0	0
757	TUR	1	317.342	0	0	0
758	TUR	1	56.481	0	0	0
759	TUR	1	112.818	0	0	0
760	TUR	1	426.55	0	0	0
761	TUR	1	961.973	0	0	0
762	TUR	1	456.761	0	0	0
763	TUR	1	955.446	0	0	0
764	TUR	1	326.125	0	0	0
765	TUR	1	2978.37	0	0	1
766	TUR	1	2661.36	0	0	1
767	TUR	1	2257.29	0	0	1
768	TUR	1	17955.2	1	1	1
769	TUR	1	7451.47	0	0	1
770	TUR	1	3646.93	0	0	1
771	TUR	1	856.41	0	0	0
772	TUR	1	4182.72	0	0	0
773	TUR	1	3438.54	0	0	1
774	TUR	1	6958.67	0	0	1
775	TUR	0	11757	0	0	1
776	TUR	0	1710.29	0	0	1
777	TUR	0	238.531	0	0	0
778	TUR	0	424.06	0	0	0
779	TUR	0	9.19962	0	0	0
780	TUR	0	0.00263763	0	0	0
781	TUR	0	33.4574	0	0	0
782	TUR	0	0.441592	0	0	0
783	TUR	0	0	0	0	0
784	TUR	1	884.936	0	0	0
785	TUR	0	11.4927	0	0	0
786	TUR	0	0	0	0	0
787	TUR	0	290.765	0	0	0
788	TUR	0	14.555	0	0	0
789	TUR	0	0	0	0	0
790	TUR	0	0	0	0	0
791	TUR	0	7.14642	0	0	0
792	TUR	0	75.2971	0	0	0
793	TUR	0	46.358	0	0	0
794	TUR	0	179.166	0	0	0
795	TUR	0	22.4486	0	0	0
796	TUR	0	0	0	0	0
797	TUR	0	336.417	0	0	0
798	TUR	0	13.0439	0	0	0
799	TUR	0	0	0	0	0
800	TUR	0	404.044	0	0	0
801	TUR	0	0	0	0	0
802	TUR	0	0	0	0	0
803	TUR	0	39.4812	0	0	0
804	TUR	0	46.3773	0	0	0
805	TUR	0	77.3224	0	0	0
806	TUR	0	33.5829	0	0	0
807	TUR	0	0	0	0	0
808	TUR	0	0	0	0	0
809	TUR	0	0	0	0	0
810	TUR	0	0	0	0	0
811	TUR	0	7.10012	0	0	0
812	TUR	0	663.856	0	0	0
813	TUR	0	0	0	0	0
814	TUR	0	228.913	0	0	0
815	TUR	0	110.293	0	0	0
816	TUR	0	0	0	0	0
817	TUR	0	106.646	0	0	0
818	TUR	0	3.93135	0	0	0
819	TUR	0	1842.48	0	0	1
820	TUR	0	217.355	0	0	0
821	TUR	0	222.226	0	0	0
822	TUR	0	263.02	0	0	0
823	TUR	0	741.037	0	0	0
824	TUR	0	23.148	0	0	0
825	TUR	0	85.8175	0	0	0
826	TUR	0	714.691	0	0	0
827	TUR	0	306.194	0	0	0
828	TUR	0	149.977	0	0	0
829	TUR	0	588.094	0	0	0
830	TUR	0	229.243	0	0	0
831	TUR	0	545.754	0	0	0
832	TUR	0	997.112	0	0	0
833	TUR	0	92.7751	0	0	0
834	TUR	0	562.107	0	0	0
835	TUR	0	406.627	0	0	0
836	TUR	0	1097.02	0	0	1
837	TUR	0	260.642	0	0	0
838	TUR	0	658.452	0	0	0
839	TUR	0	650.939	0	0	0
840	TUR	0	1968.29	0	0	0
841	TUR	0	616.726	0	0	0
842	TUR	0	115.013	0	0	0
843	TUR	0	285.337	0	0	0
844	TUR	0	162.373	0	0	0
845	TUR	0	1819.73	0	0	1
846	TUR	0	1204.89	0	0	1
847	TUR	0	283.644	0	0	0
848	TUR	0	1141.48	0	0	1
849	TUR	0	795.788	0	0	0
850	TUR	0	1214.41	0	0	1
851	TUR	0	363.48	0	0	0
852	TUR	0	262.563	0	0	0
853	TUR	0	403.68	0	0	0
854	TUR	0	1056.14	0	0	0
855	TUR	0	534.019	0	0	0
856	TUR	0	17.091	0	0	0
857	TUR	0	551.415	0	0	0
858	TUR	0	148.046	0	0	0
859	TUR	0	261.021	0	0	0
860	TUR	0	435.498	0	0	0
861	TUR	0	10.4556	0	0	0
862	TUR	0	375.113	0	0	0
863	TUR	0	2.76756	0	0	0
864	TUR	0	53.0311	0	0	0
865	TUR	0	0.258926	0	0	0
866	TUR	0	233.081	0	0	0
867	TUR	0	22.7984	0	0	0
868	TUR	0	651.167	0	0	0
869	TUR	0	200.402	0	0	0
870	TUR	0	23.9218	0	0	0
871	TUR	0	62.8484	0	0	0
872	TUR	0	3.46864	0	0	0
873	TUR	0	56.8155	0	0	0
874	TUR	0	242.037	0	0	0
875	TUR	0	928.77	0	0	0
876	TUR	0	1109.15	0	0	1
877	TUR	0	1240.18	0	0	1
878	TUR	0	922.027	0	0	0
879	TUR	0	1.79751	0	0	0
880	TUR	0	11.1381	0	0	0
881	TUR	0	68.7819	0	0	0
882	TUR	0	702.03	0	0	0
883	TUR	0	541.978	0	0	0
884	TUR	0	0.627693	0	0	0
885	TUR	0	145.315	0	0	0
886	TUR	0	9.76688	0	0	0
887	TUR	0	4.72901	0	0	0
888	TUR	1	2628.28	0	0	1
889	TUR	1	112.6	0	0	0
890	TUR	1	863.294	0	0	0
891	TUR	1	179.214	0	0	0
892	TUR	1	253.594	0	0	0
893	TUR	1	2149.19	0	0	0
894	TUR	1	258.251	0	0	0
895	TUR	1	435.033	0	0	0
896	TUR	1	139.286	0	0	0
897	TUR	1	1266.77	0	0	0
898	TUR	1	0	0	0	0
899	TUR	1	841.661	0	0	0
900	TUR	1	664.188	0	0	0
901	TUR	1	276.842	0	0	0
902	TUR	1	626.705	0	0	0
903	TUR	1	2414.76	0	0	0
904	TUR	1	1518.31	0	0	0
905	TUR	1	1254.15	0	0	1
906	TUR	1	1657.02	0	0	0
907	TUR	1	5529.34	0	0	1
908	TUR	1	6882.5	0	0	1
909	TUR	1	904.873	0	0	0
910	TUR	1	1742.97	0	0	0
911	TUR	1	1047.74	0	0	1
912	TUR	1	1058.87	0	0	1
913	TUR	1	703.212	0	0	0
914	TUR	1	2305.3	0	0	1
915	TUR	1	2696.89	0	0	1
916	TUR	1	1548.14	0	0	1
917	TUR	1	1668.77	0	0	1
918	TUR	1	2212.27	0	0	0
919	TUR	1	2234.91	0	0	1
920	TUR	1	2756.78	0	0	1
921	TUR	1	2130.7	0	0	1
922	TUR	1	2236.9	0	0	1
923	TUR	1	1839.14	0	0	1
924	TUR	1	1814.47	0	0	1
925	TUR	1	519.981	0	0	0
926	TUR	1	296.942	0	0	0
927	TUR	1	732.137	0	0	0
928	TUR	1	561.036	0	0	0
929	TUR	1	0	0	0	0
930	TUR	1	8080.34	1	0	1
931	TUR	1	94.8453	0	0	0
932	TUR	1	640.947	0	0	0
933	TUR	1	526.985	0	0	0
934	TUR	1	2748.07	0	0	0
935	TUR	1	639.729	0	0	0
936	TUR	1	51.8511	0	0	0
937	TUR	1	243.518	0	0	0
938	TUR	1	283.515	0	0	0
939	TUR	1	0	0	0	0
940	TUR	1	411.653	0	0	0
941	TUR	1	5.49084	0	0	0
942	TUR	1	6195.48	0	0	1
943	TUR	1	11741.4	0	0	0
944	TUR	1	732.355	0	0	0
945	TUR	1	2896.36	0	0	0
946	TUR	1	273.818	0	0	0
947	TUR	1	223.617	0	0	0
948	TUR	1	1.91764	0	0	0
949	TUR	1	2871.42	0	0	1
950	TUR	1	1689.51	0	0	1
951	TUR	1	1013.89	0	0	1
952	TUR	0	0	0	0	0
953	TUR	0	339.784	0	0	0
954	TUR	0	1149.51	0	0	0
955	TUR	0	291.865	0	0	0
956	TUR	0	806.107	0	0	0
957	TUR	0	821.639	0	0	0
958	TUR	0	4894.96	0	0	0
959	TUR	0	549.905	0	0	0
960	TUR	0	976.13	0	0	0
961	TUR	0	12126.2	0	0	1
962	TUR	0	3389.27	0	0	1
963	TUR	0	70.9378	0	0	0
964	TUR	0	620.943	0	0	0
965	TUR	0	341.247	0	0	0
966	TUR	0	1310.21	0	0	1
967	TUR	0	379.715	0	0	0
968	TUR	0	202.171	0	0	0
969	TUR	0	228.349	0	0	0
970	TUR	0	328.829	0	0	0
971	TUR	1	2927.44	0	0	1
972	TUR	1	9765.2	1	0	1
973	TUR	1	4968.97	0	0	1
974	TUR	1	2000.42	0	0	1
975	TUR	1	1786.8	0	0	1
976	TUR	1	1305.19	0	0	1
977	TUR	1	216.496	0	0	0
978	TUR	1	1479.07	0	0	0
979	TUR	1	421.152	0	0	0
980	TUR	1	2838.56	0	0	0
981	TUR	1	2008	0	0	1
982	TUR	1	793.177	0	0	0
983	TUR	1	5978.43	0	0	1
984	TUR	1	1049.42	0	0	1
985	TUR	1	952.508	0	0	0
986	TUR	1	1185.2	0	0	1
987	TUR	0	4797.27	0	0	1
988	TUR	0	1360.83	0	0	1
989	TUR	0	971.243	0	0	0
990	TUR	0	14191.1	0	0	1
991	TUR	0	4693.77	0	0	1
992	TUR	0	909.082	0	0	0
993	TUR	0	409.691	0	0	0
994	TUR	0	986.375	0	0	0
995	TUR	0	622.605	0	0	0
996	TUR	0	57.8875	0	0	0
997	TUR	0	109.745	0	0	0
998	TUR	0	183.161	0	0	0
999	TUR	1	740.871	0	0	0
1000	TUR	1	1706.7	0	0	1
1001	TUR	1	5954.53	0	0	1
1002	TUR	1	15715.8	1	1	1
1003	TUR	0	7667.8	0	0	0
1004	TUR	1	4441.21	0	0	1
1005	TUR	1	2518.74	0	0	1
1006	TUR	1	645.812	0	0	0
1007	TUR	1	1078.06	0	0	1
1008	TUR	1	639.162	0	0	0
1009	TUR	1	916.781	0	0	0
1010	TUR	0	244.201	0	0	0
1011	TUR	0	18.3705	0	0	0
1012	TUR	0	224.536	0	0	0
1013	TUR	0	143.256	0	0	0
1014	TUR	0	3074.18	0	0	1
1015	TUR	0	123.459	0	0	0
1016	TUR	0	68.5834	0	0	0
1017	TUR	0	51.1092	0	0	0
1018	TUR	0	48.0282	0	0	0
1019	TUR	0	43.3384	0	0	0
1020	TUR	0	953.209	0	0	0
1021	TUR	0	278.73	0	0	0
1022	TUR	0	25.5212	0	0	0
1023	TUR	0	26.6979	0	0	0
1024	TUR	1	274.925	0	0	0
1025	TUR	0	223.016	0	0	0
1026	TUR	1	173.457	0	0	0
1027	TUR	1	784.682	0	0	0
1028	TUR	0	104.168	0	0	0
1029	TUR	0	467.202	0	0	0
1030	TUR	0	30.7876	0	0	0
1031	TUR	0	6.85127	0	0	0
1032	TUR	0	0.717018	0	0	0
1033	TUR	0	0	0	0	0
1034	TUR	0	0	0	0	0
1035	TUR	0	0	0	0	0
1036	TUR	0	0	0	0	0
1037	TUR	0	0	0	0	0
1038	TUR	0	0	0	0	0
1039	TUR	0	0	0	0	0
1040	TUR	0	4.00288	0	0	0
1041	TUR	0	31.3376	0	0	0
1042	TUR	0	57.3845	0	0	0
1043	TUR	0	92.2335	0	0	0
1044	TUR	0	179.652	0	0	0
1045	TUR	0	25.4612	0	0	0
1046	TUR	0	43.1497	0	0	0
1047	TUR	0	103.874	0	0	0
1048	TUR	0	261.445	0	0	0
1049	TUR	0	0	0	0	0
1050	TUR	0	1.31528	0	0	0
1051	TUR	0	195.917	0	0	0
1052	TUR	0	1111.74	0	0	0
1053	TUR	1	670.494	0	0	0
1054	TUR	0	1988.02	0	0	0
1055	TUR	1	8170.32	1	0	1
1056	TUR	1	1659.4	0	0	0
1057	TUR	1	3942.85	0	0	1
1058	TUR	1	1553.33	0	0	1
1059	TUR	1	123.379	0	0	0
1060	TUR	1	1531.75	0	0	1
1061	TUR	1	375.791	0	0	0
1062	TUR	1	3972.97	0	0	1
1063	TUR	1	3760.26	0	0	1
1064	TUR	1	5168.19	0	0	1
1065	TUR	1	4171.77	0	0	1
1066	TUR	1	5158.77	0	0	1
1067	TUR	1	5548.19	0	0	0
1068	TUR	1	3451.15	0	0	1
1069	TUR	1	2926.01	0	0	1
1070	TUR	1	7498.8	0	0	0
1071	TUR	1	5184.51	0	0	1
1072	TUR	1	7346.93	0	0	0
1073	TUR	1	998.05	0	0	0
1074	TUR	1	2966.65	0	0	1
1075	TUR	1	4913.11	0	0	1
1076	TUR	1	2568.27	0	0	1
1077	TUR	1	574.338	0	0	0
1078	TUR	1	2957.24	0	0	1
1079	TUR	1	25240.4	1	1	1
1080	TUR	1	17036.8	1	1	1
1081	TUR	0	8943.47	0	0	0
1082	TUR	0	466239	0	0	1
1083	TUR	0	2223.69	0	0	1
1084	TUR	1	8604.88	1	0	1
1085	TUR	1	11477.6	1	0	1
1086	TUR	1	27953.2	1	1	1
1087	TUR	1	7146.03	0	0	1
1088	TUR	1	45701.3	1	1	1
1089	TUR	1	19294	1	1	1
1090	TUR	0	2876.23	0	0	1
1091	TUR	0	1265.22	0	0	1
1092	TUR	0	1946.93	0	0	1
1093	TUR	0	1557.54	0	0	1
1094	TUR	0	1946.93	0	0	0
1095	TUR	0	3794.41	0	0	0
1096	TUR	1	0	0	0	0
1097	TUR	0	0	0	0	0
1098	TUR	0	6297.67	0	0	0
1099	TUR	0	47921.8	0	0	0
1100	TUR	0	0	0	0	0
1101	TUR	0	199928	0	0	0
1102	TUR	0	12371.2	0	0	0
1103	TUR	0	4704.96	0	0	0
1104	TUR	0	9773.73	0	0	1
1105	TUR	0	5558.11	0	0	1
1106	TUR	0	3347.04	0	0	1
1107	TUR	0	2246.99	0	0	1
1108	TUR	0	0	0	0	0
1109	TUR	0	885.295	0	0	0
1110	TUR	0	0	0	0	0
1111	TUR	0	888.631	0	0	0
1112	TUR	0	171.401	0	0	0
1113	TUR	0	60.8241	0	0	0
1114	TUR	0	57.6297	0	0	0
1115	TUR	0	36.5219	0	0	0
1116	TUR	0	0	0	0	0
1117	TUR	0	6905.79	0	0	0
1118	TUR	0	0	0	0	0
1119	TUR	1	887.388	0	0	0
1120	TUR	0	831.829	0	0	0
1121	TUR	0	1505.59	0	0	1
1122	TUR	0	0	0	0	0
1123	TUR	0	1030.98	0	0	1
1124	TUR	0	2186.03	0	0	1
1125	TUR	1	16952.6	1	1	1
1126	TUR	1	3465.07	0	0	0
1127	TUR	1	9746.13	1	0	1
1128	TUR	1	17472.1	1	1	1
1129	TUR	0	2547.8	0	0	1
1130	TUR	1	18192.7	1	1	1
1131	TUR	1	20887.6	1	1	1
1132	TUR	0	8532.95	0	0	1
1133	TUR	0	4119.45	0	0	1
1134	TUR	0	4707.6	0	0	1
1135	TUR	1	10699.8	0	0	0
1136	TUR	1	2542.81	0	0	0
1137	TUR	1	2208.16	0	0	1
1138	TUR	1	7227.33	0	0	0
1139	TUR	1	8878.09	1	0	1
1140	TUR	1	2001.15	0	0	1
1141	TUR	1	981.533	0	0	0
1142	TUR	0	1268.74	0	0	1
1143	TUR	1	671.536	0	0	0
1144	TUR	1	1235.39	0	0	1
1145	TUR	0	406.492	0	0	0
1146	TUR	0	548.492	0	0	0
1147	TUR	0	128.455	0	0	0
1148	TUR	1	0	0	0	0
1149	TUR	0	445.442	0	0	0
1150	TUR	0	377.881	0	0	0
1151	TUR	1	1273.71	0	0	0
1152	TUR	1	3647.3	0	0	0
1153	TUR	1	3269.22	0	0	0
1154	TUR	0	1528.55	0	0	1
1155	TUR	0	2992.19	0	0	1
1156	TUR	1	2133.81	0	0	1
1157	TUR	1	1816.61	0	0	1
1158	TUR	1	2325.71	0	0	0
1159	TUR	1	2785.03	0	0	0
1160	TUR	1	9716.22	1	0	1
1161	TUR	1	7497.45	0	0	1
1162	TUR	1	4783.62	0	0	1
1163	TUR	1	5338.1	0	0	1
1164	TUR	1	2107.46	0	0	1
1165	TUR	0	1468.51	0	0	1
1166	TUR	0	126.02	0	0	0
1167	TUR	0	0	0	0	0
1168	TUR	0	0	0	0	0
1169	TUR	0	0	0	0	0
1170	TUR	0	0	0	0	0
1171	TUR	0	15.7152	0	0	0
1172	TUR	0	34.5038	0	0	0
1173	TUR	0	82.7866	0	0	0
1174	TUR	0	9071.91	0	0	0
1175	TUR	0	591.794	0	0	0
1176	TUR	0	4528.94	0	0	0
1177	TUR	0	4281.49	0	0	0
1178	TUR	0	314.529	0	0	0
1179	TUR	1	1250.85	0	0	1
1180	TUR	1	624.127	0	0	0
1181	TUR	0	752.243	0	0	0
1182	TUR	0	466.26	0	0	0
1183	TUR	0	1085.46	0	0	0
1184	TUR	0	1488.5	0	0	1
1185	TUR	0	413.149	0	0	0
1186	TUR	0	0	0	0	0
1187	TUR	0	151.525	0	0	0
1188	TUR	0	305.286	0	0	0
1189	TUR	0	13.8676	0	0	0
1190	TUR	0	10.3547	0	0	0
1191	TUR	0	7.28068	0	0	0
1192	TUR	0	0	0	0	0
1193	TUR	0	129.604	0	0	0
1194	TUR	0	227.337	0	0	0
1195	TUR	0	0	0	0	0
1196	TUR	0	3.75896	0	0	0
1197	TUR	0	476.227	0	0	0
1198	TUR	0	123.607	0	0	0
1199	TUR	0	701.335	0	0	0
1200	TUR	0	303.993	0	0	0
1201	TUR	1	597.921	0	0	0
1202	TUR	1	446.552	0	0	0
1203	TUR	1	12417.4	1	0	1
1204	TUR	0	24.5666	0	0	0
1205	TUR	0	13.4919	0	0	0
1206	TUR	0	2.55739	0	0	0
1207	TUR	0	2.67917	0	0	0
1208	TUR	0	46.0984	0	0	0
1209	TUR	0	0	0	0	0
1210	TUR	0	38.5201	0	0	0
1211	TUR	0	49.0163	0	0	0
1212	TUR	0	18.1352	0	0	0
1213	TUR	0	7.25035	0	0	0
1214	TUR	0	3.07331	0	0	0
1215	TUR	0	6.88478	0	0	0
1216	TUR	0	0	0	0	0
1217	TUR	0	48.2284	0	0	0
1218	TUR	0	2.75115	0	0	0
1219	TUR	0	97.0408	0	0	0
1220	TUR	1	61.3424	0	0	0
1221	TUR	0	2.31099	0	0	0
1222	TUR	1	15.1307	0	0	0
1223	TUR	0	21.8256	0	0	0
1224	TUR	1	46.0922	0	0	0
1225	TUR	0	12.6059	0	0	0
1226	TUR	0	0	0	0	0
1227	TUR	0	32.9613	0	0	0
1228	TUR	0	25.1264	0	0	0
1229	TUR	0	18.5187	0	0	0
1230	TUR	0	18.3084	0	0	0
1231	TUR	0	101.947	0	0	0
1232	TUR	1	141.187	0	0	0
1233	TUR	1	13.6361	0	0	0
1234	TUR	0	1.76071	0	0	0
1235	TUR	0	44.9588	0	0	0
1236	TUR	0	0	0	0	0
1237	TUR	0	75.4996	0	0	0
1238	TUR	0	194.625	0	0	0
1239	TUR	0	46.3773	0	0	0
1240	TUR	0	15.5471	0	0	0
1241	TUR	0	315.972	0	0	0
1242	TUR	0	351.571	0	0	0
1243	TUR	0	547.741	0	0	0
1244	TUR	0	670.021	0	0	0
1245	TUR	0	353.224	0	0	0
1246	TUR	0	791.199	0	0	0
1247	TUR	0	244.609	0	0	0
1248	TUR	0	393.547	0	0	0
1249	TUR	0	42.7114	0	0	0
1250	TUR	0	38.275	0	0	0
1251	TUR	1	57.9158	0	0	0
1252	TUR	0	13.9424	0	0	0
1253	TUR	0	0.021698	0	0	0
1254	TUR	0	5.19384	0	0	0
1255	TUR	0	63.1833	0	0	0
1256	TUR	0	59.9592	0	0	0
1257	TUR	0	6.94818	0	0	0
1258	TUR	1	181.345	0	0	0
1259	TUR	0	135.971	0	0	0
1260	TUR	1	6779.88	0	0	0
1261	TUR	0	673.584	0	0	0
1262	TUR	0	133.327	0	0	0
1263	TUR	1	1074.74	0	0	1
1264	TUR	0	254.691	0	0	0
1265	TUR	0	439.264	0	0	0
1266	TUR	0	106.769	0	0	0
1267	TUR	0	77.0548	0	0	0
1268	TUR	0	1266.03	0	0	1
1269	TUR	0	436.573	0	0	0
1270	TUR	0	929.472	0	0	0
1271	TUR	0	755.662	0	0	0
1272	TUR	0	325.057	0	0	0
1273	TUR	1	637.975	0	0	0
1274	TUR	0	4056.04	0	0	1
1275	TUR	1	1253.88	0	0	0
1276	TUR	0	138.788	0	0	0
1277	TUR	0	143.226	0	0	0
1278	TUR	0	1457.36	0	0	1
1279	TUR	0	1017.37	0	0	0
1280	TUR	0	1631.64	0	0	1
1281	TUR	0	1260.85	0	0	1
1282	TUR	0	3.96127	0	0	0
1283	TUR	0	239.744	0	0	0
1284	TUR	0	141.12	0	0	0
1285	TUR	0	29.2413	0	0	0
1286	TUR	0	31.3219	0	0	0
1287	TUR	0	193.692	0	0	0
1288	TUR	0	46.9272	0	0	0
1289	TUR	0	30.1558	0	0	0
1290	TUR	0	21.7118	0	0	0
1291	TUR	0	22.6835	0	0	0
1292	TUR	0	38.4519	0	0	0
1293	TUR	0	20.7234	0	0	0
1294	TUR	0	178.792	0	0	0
1295	TUR	0	217.145	0	0	0
1296	TUR	0	311.317	0	0	0
1297	TUR	0	57.8259	0	0	0
1298	TUR	0	99.5914	0	0	0
1299	TUR	1	2895.73	0	0	1
1300	TUR	1	2160.74	0	0	1
1301	TUR	1	1290.29	0	0	1
1302	TUR	1	2947.83	0	0	1
1303	TUR	1	782.151	0	0	0
1304	TUR	1	1774.28	0	0	0
1305	TUR	1	1252.5	0	0	0
1306	TUR	1	1508.11	0	0	0
1307	TUR	0	1989.89	0	0	0
1308	TUR	0	1741.51	0	0	0
1309	TUR	0	1959.01	0	0	0
1310	TUR	0	438.931	0	0	0
1311	TUR	0	331.385	0	0	0
1312	TUR	0	234.428	0	0	0
1313	TUR	1	809.33	0	0	0
1314	TUR	1	470.871	0	0	0
1315	TUR	1	552.367	0	0	0
1316	TUR	1	605.887	0	0	0
1317	TUR	1	6228.89	0	0	1
1318	TUR	1	433.513	0	0	0
1319	TUR	0	1746.74	0	0	1
1320	TUR	0	2311.2	0	0	0
1321	TUR	0	361.981	0	0	0
1322	TUR	0	361.732	0	0	0
1323	TUR	0	74.4558	0	0	0
1324	TUR	0	267.957	0	0	0
1325	TUR	0	71.4551	0	0	0
1326	TUR	0	3.98442	0	0	0
1327	TUR	0	3.80832	0	0	0
1328	TUR	0	54.8255	0	0	0
1329	TUR	0	55.092	0	0	0
1330	TUR	0	138.182	0	0	0
1331	TUR	0	79.0814	0	0	0
1332	TUR	0	53.4768	0	0	0
1333	TUR	0	56.3515	0	0	0
1334	TUR	0	27.0732	0	0	0
1335	TUR	0	438.52	0	0	0
1336	TUR	0	1051.96	0	0	1
1337	TUR	0	423.83	0	0	0
1338	TUR	1	583.412	0	0	0
1339	TUR	1	848.254	0	0	0
1340	TUR	1	949.832	0	0	0
1341	TUR	0	130.632	0	0	0
1342	TUR	0	650.468	0	0	0
1343	TUR	0	312.995	0	0	0
1344	TUR	0	403.934	0	0	0
1345	TUR	0	116.639	0	0	0
1346	TUR	0	105.291	0	0	0
1347	TUR	0	129.508	0	0	0
1348	TUR	0	132.215	0	0	0
1349	TUR	0	91.3582	0	0	0
1350	TUR	0	896.918	0	0	0
1351	TUR	0	67.9978	0	0	0
1352	TUR	0	62.2696	0	0	0
1353	TUR	0	56.2886	0	0	0
1354	TUR	0	22.0305	0	0	0
1355	TUR	0	83.8274	0	0	0
1356	TUR	0	180.201	0	0	0
1357	TUR	0	304.644	0	0	0
1358	TUR	0	149.593	0	0	0
1359	TUR	0	382.991	0	0	0
1360	TUR	0	127.582	0	0	0
1361	TUR	0	0	0	0	0
1362	TUR	1	728.238	0	0	0
1363	TUR	1	1625.1	0	0	1
1364	TUR	1	1334.81	0	0	1
1365	TUR	0	1132.21	0	0	1
1366	TUR	0	218.136	0	0	0
1367	TUR	1	667.3	0	0	0
1368	TUR	0	186.033	0	0	0
1369	TUR	0	324.079	0	0	0
1370	TUR	0	2.21486	0	0	0
1371	TUR	0	207.412	0	0	0
1372	TUR	0	2816.23	0	0	1
1373	TUR	0	22.2629	0	0	0
1374	TUR	0	46.1521	0	0	0
1375	TUR	0	67.0052	0	0	0
1376	TUR	0	328.255	0	0	0
1377	TUR	0	9.7663	0	0	0
1378	TUR	0	18.1759	0	0	0
1379	TUR	0	17.3325	0	0	0
1380	TUR	0	19.6269	0	0	0
1381	TUR	0	66.8902	0	0	0
1382	TUR	0	242.634	0	0	0
1383	TUR	1	197.94	0	0	0
1384	TUR	0	6.94712	0	0	0
1385	TUR	0	5.78971	0	0	0
1386	TUR	1	1520.76	0	0	1
1387	TUR	1	2755.7	0	0	1
1388	TUR	1	1013.57	0	0	1
1389	TUR	0	322.366	0	0	0
1390	TUR	0	167.517	0	0	0
1391	TUR	0	197.504	0	0	0
1392	TUR	0	117.783	0	0	0
1393	TUR	0	370.663	0	0	0
1394	TUR	1	1922.04	0	0	1
1395	TUR	0	341.07	0	0	0
1396	TUR	0	1004.58	0	0	1
1397	TUR	1	12.9971	0	0	0
1398	TUR	1	307.408	0	0	0
1399	TUR	1	392.317	0	0	0
1400	TUR	1	498.09	0	0	0
1401	TUR	1	1429.41	0	0	1
1402	TUR	1	919.388	0	0	0
1403	TUR	1	552.195	0	0	0
1404	TUR	1	550.236	0	0	0
1405	TUR	0	267.367	0	0	0
1406	TUR	0	87.8234	0	0	0
1407	TUR	0	51.3135	0	0	0
1408	TUR	0	15.6918	0	0	0
1409	TUR	0	19.6018	0	0	0
1410	TUR	0	325.565	0	0	0
1411	TUR	0	239.205	0	0	0
1412	TUR	1	322.513	0	0	0
1413	TUR	1	565.54	0	0	0
1414	TUR	0	29.2182	0	0	0
1415	TUR	1	640.211	0	0	0
1416	TUR	1	170.999	0	0	0
1417	TUR	0	180.503	0	0	0
1418	TUR	0	560.673	0	0	0
1419	TUR	0	90.9285	0	0	0
1420	TUR	0	81.3226	0	0	0
1421	TUR	0	28.7995	0	0	0
1422	TUR	0	140.148	0	0	0
1423	TUR	0	42.3868	0	0	0
1424	TUR	0	10.5562	0	0	0
1425	TUR	0	40.2319	0	0	0
1426	TUR	0	86.5899	0	0	0
1427	TUR	0	266.188	0	0	0
1428	TUR	0	766.144	0	0	0
1429	TUR	1	967.129	0	0	0
1430	TUR	1	257.864	0	0	0
1431	TUR	1	936.704	0	0	0
1432	TUR	0	1400.72	0	0	1
1433	TUR	1	2537.29	0	0	1
1434	TUR	1	490.918	0	0	0
1435	TUR	1	2899.48	0	0	1
1436	TUR	1	1350.4	0	0	0
1437	TUR	0	362.856	0	0	0
1438	TUR	0	312.947	0	0	0
1439	TUR	0	43.9447	0	0	0
1440	TUR	0	92.157	0	0	0
1441	TUR	0	159.473	0	0	0
1442	TUR	0	99.1429	0	0	0
1443	TUR	0	71.1841	0	0	0
1444	TUR	0	28.3322	0	0	0
1445	TUR	0	58.6712	0	0	0
1446	TUR	0	76.6571	0	0	0
1447	TUR	0	281.77	0	0	0
1448	TUR	0	220.399	0	0	0
1449	TUR	1	636.769	0	0	0
1450	TUR	0	808.968	0	0	0
1451	TUR	0	25.1639	0	0	0
1452	TUR	0	6.5561	0	0	0
1453	TUR	0	13.5554	0	0	0
1454	TUR	0	96.6347	0	0	0
1455	TUR	0	15.4286	0	0	0
1456	TUR	0	9.16599	0	0	0
1457	TUR	0	26.946	0	0	0
1458	TUR	0	78.8029	0	0	0
1459	TUR	0	1.67348	0	0	0
1460	TUR	0	35.3377	0	0	0
1461	TUR	0	0	0	0	0
1462	TUR	0	0	0	0	0
1463	TUR	0	38.7495	0	0	0
1464	TUR	0	114.005	0	0	0
1465	TUR	0	351.718	0	0	0
1466	TUR	0	638.013	0	0	0
1467	TUR	1	1066.37	0	0	1
1468	TUR	1	2194.46	0	0	0
1469	TUR	0	597.454	0	0	0
1470	TUR	0	331.095	0	0	0
1471	TUR	0	300.436	0	0	0
1472	TUR	1	1021.53	0	0	1
1473	TUR	1	848.633	0	0	0
1474	TUR	0	171.059	0	0	0
1475	TUR	0	54.5283	0	0	0
1476	TUR	0	3068.45	0	0	1
1477	TUR	0	653.149	0	0	0
1478	TUR	0	545.856	0	0	0
1479	TUR	0	240.242	0	0	0
1480	TUR	0	236.525	0	0	0
1481	TUR	0	408.819	0	0	0
1482	TUR	0	29.8111	0	0	0
1483	TUR	0	824.463	0	0	0
1484	TUR	0	370.15	0	0	0
1485	TUR	0	1157.85	0	0	0
1486	TUR	1	64.0879	0	0	0
1487	TUR	0	3400.86	0	0	1
1488	TUR	0	1070.87	0	0	1
1489	TUR	1	3143.19	0	0	0
1490	TUR	1	1131.07	0	0	0
1491	TUR	1	976.406	0	0	0
1492	TUR	1	4104.06	0	0	1
1493	TUR	1	6145.46	0	0	0
1494	TUR	1	6657.99	0	0	0
1495	TUR	1	4000.45	0	0	1
1496	TUR	1	4916.16	0	0	0
1497	TUR	1	3823.68	0	0	0
1498	TUR	1	6554.88	0	0	0
1499	TUR	1	4369.92	0	0	0
1500	TUR	1	4916.16	0	0	1
1501	TUR	0	0	0	0	0
1502	TUR	0	6119.75	0	0	0
1503	TUR	0	3120.53	0	0	0
1504	TUR	1	4053.61	0	0	0
1505	TUR	1	2774.67	0	0	1
1506	TUR	0	8.92535	0	0	0
1507	TUR	0	0	0	0	0
1508	TUR	0	1.92277	0	0	0
1509	TUR	0	1.96188	0	0	0
1510	TUR	0	0.718764	0	0	0
1511	TUR	0	0.0483138	0	0	0
1512	TUR	0	0	0	0	0
1513	TUR	0	0.614594	0	0	0
1514	TUR	0	0.956894	0	0	0
1515	TUR	0	2.25586	0	0	0
1516	TUR	0	9.59898	0	0	0
1517	TUR	0	142.987	0	0	0
1518	TUR	0	104.032	0	0	0
1519	TUR	0	965.36	0	0	0
1520	TUR	1	985.833	0	0	0
1521	TUR	1	1557.37	0	0	1
1522	TUR	1	1095.37	0	0	1
1523	TUR	1	1959.9	0	0	1
1524	TUR	1	2980.05	0	0	1
1525	TUR	0	737.585	0	0	0
1526	TUR	1	712.215	0	0	0
1527	TUR	1	744.797	0	0	0
1528	TUR	1	8964.38	1	0	1
1529	TUR	1	2444.14	0	0	1
1530	TUR	1	7257.46	0	0	0
1531	TUR	1	4237.85	0	0	1
1532	TUR	1	3264.41	0	0	1
1533	TUR	0	1711.03	0	0	0
1534	TUR	0	839.556	0	0	0
1535	TUR	1	1191.04	0	0	1
1536	TUR	0	300.677	0	0	0
1537	TUR	0	188.5	0	0	0
1538	TUR	0	270	0	0	0
1539	TUR	0	182.515	0	0	0
1540	TUR	1	918.705	0	0	0
1541	TUR	1	2172.33	0	0	1
1542	TUR	1	1535.34	0	0	1
1543	TUR	1	313.61	0	0	0
1544	TUR	0	635.223	0	0	0
1545	TUR	0	298.782	0	0	0
1546	TUR	0	325.719	0	0	0
1547	TUR	0	130.325	0	0	0
1548	TUR	0	108.765	0	0	0
1549	TUR	0	82.9903	0	0	0
1550	TUR	0	152.265	0	0	0
1551	TUR	0	342.525	0	0	0
1552	TUR	0	337.859	0	0	0
1553	TUR	1	616.462	0	0	0
1554	TUR	0	703.762	0	0	0
1555	TUR	0	564.165	0	0	0
1556	TUR	0	1192.17	0	0	1
1557	TUR	0	595.685	0	0	0
1558	TUR	1	767.46	0	0	0
1559	TUR	1	1401.52	0	0	0
1560	TUR	1	1153.22	0	0	0
1561	TUR	0	686.06	0	0	0
1562	TUR	1	951.837	0	0	0
1563	TUR	1	4706.12	0	0	0
1564	TUR	1	961.418	0	0	0
1565	TUR	0	1045.88	0	0	1
1566	TUR	1	986.922	0	0	0
1567	TUR	1	1178.57	0	0	1
1568	TUR	1	1592.99	0	0	1
1569	TUR	1	1647.33	0	0	1
1570	TUR	1	3527.83	0	0	1
1571	TUR	1	3038.59	0	0	1
1572	TUR	1	2706.91	0	0	1
1573	TUR	1	865.392	0	0	0
1574	TUR	1	2327.89	0	0	1
1575	TUR	0	382.231	0	0	0
1576	TUR	1	0	0	0	0
1577	TUR	1	561.481	0	0	0
1578	TUR	1	2192.51	0	0	1
1579	TUR	1	3956.62	0	0	1
1580	TUR	1	2805.59	0	0	1
1581	TUR	1	1719.73	0	0	1
1582	TUR	1	2921.81	0	0	1
1583	TUR	1	2392.31	0	0	1
1584	TUR	1	2861.64	0	0	1
1585	TUR	1	2794.04	0	0	1
1586	TUR	1	1442.69	0	0	1
1587	TUR	1	1298.31	0	0	0
1588	TUR	1	2476.18	0	0	0
1589	TUR	0	979.216	0	0	0
1590	TUR	1	2069.51	0	0	1
1591	TUR	1	867.662	0	0	0
1592	TUR	0	319.886	0	0	0
1593	TUR	0	275.469	0	0	0
1594	TUR	1	1710.64	0	0	0
1595	TUR	1	1257.23	0	0	0
1596	TUR	1	2587.97	0	0	0
1597	TUR	1	2805.93	0	0	1
1598	TUR	0	2844.66	0	0	0
1599	TUR	1	6379.36	0	0	0
1600	TUR	1	6125.49	0	0	0
1601	TUR	1	1313.51	0	0	0
1602	TUR	1	988.503	0	0	0
1603	TUR	1	1161.72	0	0	0
1604	TUR	0	478.515	0	0	0
1605	TUR	0	144.286	0	0	0
1606	TUR	0	181.605	0	0	0
1607	TUR	0	377.294	0	0	0
1608	TUR	0	643.278	0	0	0
1609	TUR	0	6.14992	0	0	0
1610	TUR	0	1.34513	0	0	0
1611	TUR	0	8.17633	0	0	0
1612	TUR	0	57.7043	0	0	0
1613	TUR	0	62.6617	0	0	0
1614	TUR	0	32.1604	0	0	0
1615	TUR	0	3.87234	0	0	0
1616	TUR	0	51.2502	0	0	0
1617	TUR	0	22.4803	0	0	0
1618	TUR	0	25.4155	0	0	0
1619	TUR	0	238.846	0	0	0
1620	TUR	0	1702.44	0	0	1
1621	TUR	1	358.759	0	0	0
1622	TUR	0	46.9581	0	0	0
1623	TUR	0	44.3985	0	0	0
1624	TUR	0	0.0997439	0	0	0
1625	TUR	0	1233.55	0	0	1
1626	TUR	0	2203.87	0	0	1
1627	TUR	1	2756.07	0	0	0
1628	TUR	0	1.45103	0	0	0
1629	TUR	0	0	0	0	0
1630	TUR	0	0	0	0	0
1631	TUR	0	0	0	0	0
1632	TUR	0	8.42294	0	0	0
1633	TUR	0	81.6759	0	0	0
1634	TUR	0	73.6029	0	0	0
1635	TUR	0	56.6919	0	0	0
1636	TUR	0	20.7906	0	0	0
1637	TUR	0	0	0	0	0
1638	TUR	0	0	0	0	0
1639	TUR	0	0	0	0	0
1640	TUR	0	0	0	0	0
1641	TUR	0	0	0	0	0
1642	TUR	0	0	0	0	0
1643	TUR	0	0	0	0	0
1644	TUR	0	0	0	0	0
1645	TUR	0	0	0	0	0
1646	TUR	0	0	0	0	0
1647	TUR	0	0	0	0	0
1648	TUR	0	0	0	0	0
1649	TUR	0	0	0	0	0
1650	TUR	0	0	0	0	0
1651	TUR	0	0	0	0	0
1652	TUR	0	0	0	0	0
1653	TUR	0	0.896661	0	0	0
1654	TUR	0	12.5911	0	0	0
1655	TUR	0	0	0	0	0
1656	TUR	0	104.387	0	0	0
1657	TUR	0	4.60495	0	0	0
1658	TUR	0	140.439	0	0	0
1659	TUR	1	97.5326	0	0	0
1660	TUR	0	220.94	0	0	0
1661	TUR	0	123.861	0	0	0
1662	TUR	0	219.644	0	0	0
1663	TUR	0	134.789	0	0	0
1664	TUR	0	14.0117	0	0	0
1665	TUR	0	0	0	0	0
1666	TUR	0	0	0	0	0
1667	TUR	0	0	0	0	0
1668	TUR	0	32.5608	0	0	0
1669	TUR	0	49.4103	0	0	0
1670	TUR	0	3256.81	0	0	1
1671	TUR	1	1157.31	0	0	1
1672	TUR	1	3274.57	0	0	1
1673	TUR	0	1361.19	0	0	0
1674	TUR	0	2.36747	0	0	0
1675	TUR	0	2357.57	0	0	1
1676	TUR	0	1599.95	0	0	0
1677	TUR	0	0	0	0	0
1678	TUR	0	0	0	0	0
1679	TUR	0	11.9578	0	0	0
1680	TUR	0	5.98575	0	0	0
1681	TUR	0	0	0	0	0
1682	TUR	0	4.05986	0	0	0
1683	TUR	0	0	0	0	0
1684	TUR	0	0	0	0	0
1685	TUR	0	13.6507	0	0	0
1686	TUR	0	397.274	0	0	0
1687	TUR	0	0	0	0	0
1688	TUR	0	28.9177	0	0	0
1689	TUR	0	33.4569	0	0	0
1690	TUR	0	47.6516	0	0	0
1691	TUR	0	20.4318	0	0	0
1692	TUR	0	179.879	0	0	0
1693	TUR	0	365.635	0	0	0
1694	TUR	0	74.1059	0	0	0
1695	TUR	0	71.7578	0	0	0
1696	TUR	0	76.1269	0	0	0
1697	TUR	0	34.2029	0	0	0
1698	TUR	0	52.7636	0	0	0
1699	TUR	0	0	0	0	0
1700	TUR	0	16.7436	0	0	0
1701	TUR	0	46.3844	0	0	0
1702	TUR	0	172.423	0	0	0
1703	TUR	1	632.917	0	0	0
1704	TUR	0	145.473	0	0	0
1705	TUR	0	10.6034	0	0	0
1706	TUR	0	326.035	0	0	0
1707	TUR	0	424.862	0	0	0
1708	TUR	0	0	0	0	0
1709	TUR	0	2863.3	0	0	0
1710	TUR	0	1615.11	0	0	0
1711	TUR	1	9985.54	0	0	0
1712	TUR	0	5555.92	0	0	0
1713	TUR	0	4058.71	0	0	0
1714	TUR	1	9192.2	1	0	1
1715	TUR	0	610.523	0	0	0
1716	TUR	0	2.40857	0	0	0
1717	TUR	0	261.742	0	0	0
1718	TUR	0	1019.53	0	0	0
1719	TUR	0	99.4607	0	0	0
1720	TUR	0	0.0867809	0	0	0
1721	TUR	0	0.036999	0	0	0
1722	TUR	0	63.4623	0	0	0
1723	TUR	0	9.53331	0	0	0
1724	TUR	0	0	0	0	0
1725	TUR	0	0	0	0	0
1726	TUR	0	573.472	0	0	0
1727	TUR	0	0	0	0	0
1728	TUR	0	2093.16	0	0	1
1729	TUR	0	70.0191	0	0	0
1730	TUR	0	36.2095	0	0	0
1731	TUR	1	2611.67	0	0	0
1732	TUR	0	165.388	0	0	0
1733	TUR	0	208.912	0	0	0
1734	TUR	0	33.5468	0	0	0
1735	TUR	0	1.06911	0	0	0
1736	TUR	0	0.836786	0	0	0
1737	TUR	0	0	0	0	0
1738	TUR	0	0.478347	0	0	0
1739	TUR	0	111.622	0	0	0
1740	TUR	0	221.851	0	0	0
1741	TUR	0	98.2987	0	0	0
1742	TUR	1	238.109	0	0	0
1743	TUR	1	8372.38	1	0	1
1744	TUR	0	161.822	0	0	0
1745	TUR	1	1.31072	0	0	0
1746	TUR	0	0.137344	0	0	0
1747	TUR	0	130.457	0	0	0
1748	TUR	0	49.7838	0	0	0
1749	TUR	0	0	0	0	0
1750	TUR	0	22.2355	0	0	0
1751	TUR	0	831.662	0	0	0
1752	TUR	0	293.009	0	0	0
1753	TUR	0	150.737	0	0	0
1754	TUR	0	231.887	0	0	0
1755	TUR	1	93.647	0	0	0
1756	TUR	0	64.1473	0	0	0
1757	TUR	0	44.912	0	0	0
1758	TUR	0	1312.72	0	0	1
1759	TUR	0	239.732	0	0	0
1760	TUR	0	1866.32	0	0	1
1761	TUR	0	424.109	0	0	0
1762	TUR	0	69.3638	0	0	0
1763	TUR	0	43.7711	0	0	0
1764	TUR	0	9.67778	0	0	0
1765	TUR	0	4.85832	0	0	0
1766	TUR	0	8.97718	0	0	0
1767	TUR	0	36.5575	0	0	0
1768	TUR	0	145.747	0	0	0
1769	TUR	0	549.52	0	0	0
1770	TUR	0	622.081	0	0	0
1771	TUR	0	834.979	0	0	0
1772	TUR	0	4168.04	0	0	1
1773	TUR	0	1665.64	0	0	1
1774	TUR	1	1170.97	0	0	1
1775	TUR	1	5146.75	0	0	0
1776	TUR	1	11688.8	0	0	0
1777	TUR	1	8431.67	0	0	0
1778	TUR	0	487.078	0	0	0
1779	TUR	1	6111.32	0	0	1
1780	TUR	1	1198.69	0	0	1
1781	TUR	1	2402.58	0	0	1
1782	TUR	1	4258.54	0	0	1
1783	TUR	1	1337.57	0	0	1
1784	TUR	1	574.456	0	0	0
1785	TUR	0	862.108	0	0	0
1786	TUR	1	795.516	0	0	0
1787	TUR	0	1031.54	0	0	1
1788	TUR	0	1615.32	0	0	1
1789	TUR	0	1953.36	0	0	1
1790	TUR	0	3467.6	0	0	1
1791	TUR	0	822.881	0	0	0
1792	TUR	0	989.5	0	0	0
1793	TUR	0	2421.97	0	0	1
1794	TUR	0	94.7305	0	0	0
1795	TUR	0	0	0	0	0
1796	TUR	0	7.77885	0	0	0
1797	TUR	0	13.8297	0	0	0
1798	TUR	0	45.7074	0	0	0
1799	TUR	0	58.5246	0	0	0
1800	TUR	0	101.236	0	0	0
1801	TUR	0	75.4534	0	0	0
1802	TUR	1	1090.12	0	0	1
1803	TUR	0	287.739	0	0	0
1804	TUR	1	1432.86	0	0	0
1805	TUR	0	491.911	0	0	0
1806	TUR	0	912.173	0	0	0
1807	TUR	0	677.782	0	0	0
1808	TUR	1	1488.71	0	0	1
1809	TUR	0	2268.04	0	0	0
1810	TUR	0	1407.98	0	0	1
1811	TUR	0	2050.38	0	0	1
1812	TUR	0	1304.21	0	0	0
1813	TUR	0	1973.91	0	0	0
1814	TUR	0	803.226	0	0	0
1815	TUR	0	1246.49	0	0	0
1816	TUR	0	263.013	0	0	0
1817	TUR	0	285.903	0	0	0
1818	TUR	1	377.04	0	0	0
1819	TUR	0	140.041	0	0	0
1820	TUR	0	0	0	0	0
1821	TUR	1	1699.73	0	0	1
1822	TUR	1	2012.04	0	0	1
1823	TUR	0	2322.02	0	0	0
1824	TUR	1	3553.79	0	0	0
1825	TUR	1	3283.28	0	0	1
1826	TUR	0	4174.97	0	0	1
1827	TUR	0	1519.42	0	0	0
1828	TUR	1	5161.64	0	0	1
1829	TUR	0	579.497	0	0	0
1830	TUR	0	211.703	0	0	0
1831	TUR	1	8468.62	1	0	1
1832	TUR	1	61293.5	0	0	0
1833	TUR	1	19261.3	1	1	1
1834	TUR	1	37640.5	1	1	1
1835	TUR	1	22273.8	1	1	1
1836	TUR	1	5223.42	0	0	1
1837	TUR	1	10397.1	1	0	1
1838	TUR	0	5205.58	0	0	1
1839	TUR	0	9096.84	0	0	1
1840	TUR	1	606.11	0	0	0
1841	TUR	1	2287.47	0	0	1
1842	TUR	0	11.0819	0	0	0
1843	TUR	1	32583.3	0	0	0
1844	TUR	0	44123.8	0	0	1
1845	TUR	0	14071.1	0	0	1
1846	TUR	0	5078.96	0	0	1
1847	TUR	0	173.351	0	0	0
1848	TUR	0	49.3665	0	0	0
1849	TUR	0	2394.91	0	0	1
1850	TUR	0	1884.74	0	0	1
1851	TUR	0	913.955	0	0	0
1852	TUR	0	6600.81	0	0	1
1853	TUR	0	4858.82	0	0	1
1854	TUR	1	13706.8	1	0	1
1855	TUR	0	9126.13	0	0	0
1856	TUR	0	1009.57	0	0	1
1857	TUR	0	802.027	0	0	0
1858	TUR	0	1040.34	0	0	1
1859	TUR	0	385.812	0	0	0
1860	TUR	0	115.442	0	0	0
1861	TUR	0	88.4091	0	0	0
1862	TUR	0	338.028	0	0	0
1863	TUR	0	0	0	0	0
1864	TUR	0	0	0	0	0
1865	TUR	0	311.68	0	0	0
1866	TUR	0	245.661	0	0	0
1867	TUN	0	115.018	0	0	0
1868	TUN	0	0	0	0	0
1869	TUN	0	30.987	0	0	0
1870	TUN	0	330.026	0	0	0
1871	TUN	0	5583.46	0	0	1
1872	TUN	0	33.9665	0	0	0
1873	TUN	1	4272.65	0	0	1
1874	TUN	1	1925.83	0	0	1
1875	TUN	1	3705.57	0	0	1
1876	TUN	0	598.601	0	0	0
1877	TUN	0	82.7922	0	0	0
1878	TUN	0	0	0	0	0
1879	TUN	0	2833.51	0	0	1
1880	TUN	0	2018.98	0	0	1
1881	TUN	0	7161.65	0	0	1
1882	TUN	0	4440.78	0	0	1
1883	TUN	0	6500.9	0	0	1
1884	TUN	0	6498.23	0	0	1
1885	TUN	0	5442.21	0	0	1
1886	TUN	1	55745.9	1	1	1
1887	TUN	1	13723	1	0	1
1888	TUN	1	21163.5	1	1	1
1889	TUN	1	5142.21	0	0	1
1890	TUN	1	4736.43	0	0	1
1891	TUN	1	13835.5	1	0	1
1892	TUN	0	0	0	0	0
1893	TUN	0	581.693	0	0	0
1894	TUN	0	503.744	0	0	0
1895	TUN	0	313.748	0	0	0
1896	TUN	0	4780.17	0	0	1
1897	TUN	0	219.151	0	0	0
1898	TUN	0	279.785	0	0	0
1899	TUN	0	354.507	0	0	0
1900	TUN	0	207.599	0	0	0
1901	TUN	0	946.857	0	0	0
1902	TUN	0	185.493	0	0	0
1903	TUN	0	7365.39	0	0	1
1904	TUN	0	384.334	0	0	0
1905	TUN	0	1890.65	0	0	1
1906	TUN	0	136.627	0	0	0
1907	TUN	0	277.73	0	0	0
1908	TUN	1	3588.28	0	0	1
1909	TUN	1	4694.71	0	0	1
1910	TUN	0	102.355	0	0	0
1911	TUN	0	2463.93	0	0	0
1912	TUN	1	7271.28	0	0	1
1913	TUN	1	2683.27	0	0	0
1914	TUN	1	2877.79	0	0	0
1915	TUN	1	10682.3	1	0	1
1916	TUN	1	3045.16	0	0	1
1917	TUN	1	9208.6	1	0	1
1918	TUN	1	3939.62	0	0	1
1919	TUN	1	9299.05	1	0	1
1920	TUN	1	1113.01	0	0	0
1921	TUN	0	63.4025	0	0	0
1922	TUN	0	397.592	0	0	0
1923	TUN	0	6576	0	0	1
1924	TUN	0	474.414	0	0	0
1925	TUN	0	474.414	0	0	0
1926	TUN	0	639.803	0	0	0
1927	TUN	1	9904.99	1	0	1
1928	TUN	1	8488.46	1	0	1
1929	TUN	1	1562.47	0	0	1
1930	TUN	1	6993.41	0	0	1
1931	TUN	1	9341.52	1	0	1
1932	TUN	0	310.684	0	0	0
1933	TUN	0	241.295	0	0	0
1934	TUN	0	0	0	0	0
1935	TUN	0	1357.13	0	0	1
1936	TUN	0	4477.42	0	0	1
1937	TUN	1	3253.27	0	0	1
1938	TUN	0	0	0	0	0
1939	TUN	0	23.2677	0	0	0
1940	TUN	0	399.211	0	0	0
1941	TUN	0	80.3584	0	0	0
1942	TUN	0	253.314	0	0	0
1943	TUN	0	1219.22	0	0	1
1944	TUN	0	2634.12	0	0	1
1945	TUN	0	2937.37	0	0	1
1946	TUN	0	256.121	0	0	0
1947	TUN	0	1117.64	0	0	1
1948	TUN	0	553.729	0	0	0
1949	TUN	0	745.392	0	0	0
1950	TUN	1	71.6401	0	0	0
1951	TUN	1	1439.16	0	0	1
1952	TUN	1	3370.73	0	0	1
1953	TUN	1	6463.92	0	0	1
1954	TUN	1	1358.32	0	0	1
1955	TUN	1	3898.64	0	0	1
1956	TUN	1	564.455	0	0	0
1957	TUN	1	3851.27	0	0	1
1958	TUN	1	3897.39	0	0	1
1959	TUN	0	0	0	0	0
1960	TUN	0	136.511	0	0	0
1961	TUN	0	156.401	0	0	0
1962	TUN	0	0	0	0	0
1963	TUN	0	0	0	0	0
1964	TUN	0	0	0	0	0
1965	TUN	0	0	0	0	0
1966	TUN	0	3.56309	0	0	0
1967	TUN	0	30.2098	0	0	0
1968	TUN	0	283.578	0	0	0
1970	TUN	0	3379.02	0	0	1
1971	TUN	0	0	0	0	0
1974	TUN	0	20.6391	0	0	0
1975	TUN	0	21.2467	0	0	0
1976	TUN	0	96.3965	0	0	0
1977	TUN	0	2202.74	0	0	1
1978	TUN	0	0	0	0	0
1979	TUN	0	0	0	0	0
1980	TUN	0	0	0	0	0
1981	TUN	0	0	0	0	0
1982	TUN	0	0	0	0	0
1983	TUN	0	0	0	0	0
1984	TUN	0	0	0	0	0
1985	TUN	0	0	0	0	0
1986	TUN	0	0	0	0	0
1987	TUN	0	0	0	0	0
1988	TUN	0	481.564	0	0	0
1989	TUN	0	464.567	0	0	0
1990	TUN	0	4850.51	0	0	1
1991	TUN	0	39.6503	0	0	0
1992	TUN	0	98.9203	0	0	0
1993	TUN	1	2033.31	0	0	1
1994	TUN	1	3958.8	0	0	1
1995	TUN	1	3987.97	0	0	1
1996	TUN	1	3504.59	0	0	1
1997	TUN	1	6091.84	0	0	1
1998	TUN	1	1270.36	0	0	1
1999	TUN	1	5402.31	0	0	1
2000	TUN	1	1927.98	0	0	1
2001	TUN	1	110.45	0	0	0
2002	TUN	0	0	0	0	0
[truncated: 9,976 more rows]
